# Supplementary material for: Verification of the interaction between human bitter taste receptor T2R46 and polyphenols; Computational chemistry approach
Source: Curr Res Food Sci. 2024 Nov 5;9:100914. doi: 10.1016/j.crfs.2024.100914 (PMC11647170; doi:10.1016/j.crfs.2024.100914)
Supplement: Multimedia component 1 [file mmc1.xlsx]

## Sheet: Table S1
Table S1 Chemical structure of polyphenols (SMILES).
SMILES	Compound
Oc1c(O)ccc(-c2c(O)cc3c(O)cc(O)cc3[o+]2)c1	Cyanidin
O(c1c(-c2cc(O)c(O)cc2)[o+]c2c(c(O[C@]3[C@](O)[C@@](O)[C@](O)[C@@](CO)O3)cc(O)c2)c1)[C@]1[C@](O)[C@@](O)[C@](O)[C@@](CO)O1	Cyanidin 3,5-O-diglucoside
O=C(OC[C@@]1[C@@](O)[C@](O)[C@@](O)[C@](Oc2c(-c3cc(O)c(O)cc3)[o+]c3c(c(O)cc(O)c3)c2)O1)C	Cyanidin 3-O-(6''-acetyl-glucoside)
O=C(OC[C@@]1[C@@](O)[C@](O)[C@@](O)[C@](Oc2c(-c3cc(O)c(O)cc3)[o+]c3c(c(O)cc(O)c3)c2)O1)/C=C/c1cc(O)c(O)cc1	Cyanidin 3-O-(6''-caffeoyl-glucoside)
O=C(OC(=O)C(=O)[O-])C(=O)OC[C@]1[C@@](O)[C@@](O)[C@@](O)[C@@](Oc2c(-c3cc(O)c(O)cc3)[o+]c3c(c(O)cc(O)c3)c2)O1	Cyanidin 3-O-(6''-dioxalyl-glucoside)
O=C(OC[C@@]1[C@@](O)[C@](O[C@]2[C@](O)[C@@](O)[C@@](O)[C@@](CO)O2)[C@](O)[C@](Oc2c(-c3cc(O)c(O)cc3)[o+]c3c(c(O)cc(O)c3)c2)O1)CC(=O)O	Cyanidin 3-O-(6''-malonyl-3''-glucosyl-glucoside)
O=C(OC[C@@]1[C@@](O)[C@](O)[C@@](O)[C@](Oc2c(-c3cc(O)c(O)cc3)[o+]c3c(c(O)cc(O)c3)c2)O1)/C=C/c1ccc(O)cc1	Cyanidin 3-O-(6''-p-coumaroyl-glucoside)
O(c1c(-c2cc(O)c(O)cc2)[o+]c2c(c(O)cc(O)c2)c1)[C@]1[C@](O)[C@@](O)[C@@](O)CO1	Cyanidin 3-O-arabinoside
O(c1c(-c2cc(O)c(O)cc2)[o+]c2c(c(O)cc(O)c2)c1)[C@]1[C@](O)[C@@](O)[C@@](O)[C@@](CO)O1	Cyanidin 3-O-galactoside
O(c1c(-c2cc(O)c(O)cc2)[o+]c2c(c(O)cc(O)c2)c1)[C@]1[C@](O)[C@@](O)[C@](O)[C@@](CO)O1	Cyanidin 3-O-glucoside
O(C[C@@]1[C@@](O)[C@](O)[C@@](O)[C@](Oc2c(-c3cc(O)c(O)cc3)[o+]c3c(c(O)cc(O)c3)c2)O1)[C@]1[C@](O)[C@@](O)[C@](O)[C@@](CO[C@]2[C@](O)[C@](O)[C@@](O)[C@](C)O2)O1	Cyanidin 3-O-glucosyl-rutinoside
O(C[C@@]1[C@@](O)[C@](O)[C@@](O)[C@](Oc2c(-c3cc(O)c(O)cc3)[o+]c3c(c(O)cc(O)c3)c2)O1)[C@]1[C@](O)[C@](O)[C@@](O)[C@](C)O1	Cyanidin 3-O-rutinoside
O(c1c(-c2cc(O)c(O)cc2)[o+]c2c(c(O)cc(O)c2)c1)[C@@]1[C@](O[C@@]2[C@](O)[C@](O)[C@](O)CO2)[C@@](O)[C@@](O)[C@@](CO)O1	Cyanidin 3-O-sambubioside
O(c1c(-c2cc(O)c(O)cc2)[o+]c2c(c(O[C@]3[C@](O)[C@@](O)[C@](O)[C@@](CO)O3)cc(O)c2)c1)[C@]1[C@](O[C@]2[C@](O)[C@@](O)[C@](O)CO2)[C@@](O)[C@](O)[C@@](CO)O1	Cyanidin 3-O-sambubioside 5-O-glucoside
O(c1c(-c2cc(O)c(O)cc2)[o+]c2c(c(O)cc(O)c2)c1)[C@]1[C@](O[C@]2[C@](O)[C@@](O)[C@](O)[C@@](CO)O2)[C@@](O)[C@](O)[C@@](CO)O1	Cyanidin 3-O-sophoroside
O(c1c(-c2cc(O)c(O)cc2)[o+]c2c(c(O)cc(O)c2)c1)[C@]1[C@](O)[C@@](O)[C@@](CO)O1	Cyanidin 3-O-xyloside
O(C[C@@]1[C@@](O)[C@@](O)[C@@](O[C@@]2[C@@](O)[C@@](O)[C@@](O)CO2)[C@@](Oc2c(-c3cc(O)c(O)cc3)[o+]c3c(c(O)cc(O)c3)c2)O1)[C@@]1[C@](O)[C@](O)[C@](O)[C@@](C)O1	Cyanidin 3-O-xylosyl-rutinoside
O(c1c(-c2cc(O)c(O)c(O)c2)[o+]c2c(c(O[C@]3[C@](O)[C@@](O)[C@](O)[C@@](CO)O3)cc(O)c2)c1)[C@]1[C@](O)[C@@](O)[C@](O)[C@@](CO)O1	Delphinidin 3,5-O-diglucoside
O=C(OC[C@@]1[C@@](O)[C@](O)[C@@](O)[C@](Oc2c(-c3cc(O)c(O)c(O)c3)[o+]c3c(c(O)cc(O)c3)c2)O1)C	Delphinidin 3-O-(6''-acetyl-galactoside)
O=C(OC[C@@]1[C@@](O)[C@](O)[C@@](O)[C@](Oc2c(-c3cc(O)c(O)c(O)c3)[o+]c3c(c(O)cc(O)c3)c2)O1)C	Delphinidin 3-O-(6''-acetyl-glucoside)
O=C(OC[C@@]1[C@@](O)[C@](O)[C@@](O)[C@](Oc2c(-c3cc(O)c(O)c(O)c3)[o+]c3c(c(O)cc(O)c3)c2)O1)/C=C/c1ccc(O)cc1	Delphinidin 3-O-(6''-p-coumaroyl-glucoside)
O(c1c(-c2cc(O)c(O)c(O)c2)[o+]c2c(c(O)cc(O)c2)c1)[C@@]1[C@](O)[C@@](O)[C@@](O)CO1	Delphinidin 3-O-arabinoside
O=C(OC[C@@]1[C@@](O)[C@](O)[C@@](O)[C@](Oc2c(-c3cc(O)c(O)c(O)c3)[o+]c3c(c(O)cc(O)c3)c2)O1)/C=C/c1cc(OC)c(O)cc1	Delphinidin 3-O-feruloyl-glucoside
O(c1c(-c2cc(O)c(O)c(O)c2)[o+]c2c(c(O)cc(O)c2)c1)[C@]1[C@](O)[C@@](O)[C@@](O)[C@@](CO)O1	Delphinidin 3-O-galactoside
O(c1c(-c2cc(O)c(O)c(O)c2)[o+]c2c(c(O)cc(O)c2)c1)[C@]1[C@](O)[C@@](O)[C@](O)[C@@](CO)O1	Delphinidin 3-O-glucoside
O(C[C@@]1[C@@](O)[C@](O)[C@@](O)[C@](Oc2c(-c3cc(O)c(O)c(O)c3)[o+]c3c(c(O)cc(O)c3)c2)O1)[C@]1[C@](O)[C@@](O)[C@](O)[C@@](CO)O1	Delphinidin 3-O-glucosyl-glucoside
O(C[C@@]1[C@@](O)[C@](O)[C@@](O)[C@](Oc2c(-c3cc(O)c(O)c(O)c3)[o+]c3c(c(O)cc(O)c3)c2)O1)[C@]1[C@](O)[C@](O)[C@@](O)[C@](C)O1	Delphinidin 3-O-rutinoside
O(c1c(-c2cc(O)c(O)c(O)c2)[o+]c2c(c(O)cc(O)c2)c1)[C@]1[C@](O[C@]2[C@](O)[C@@](O)[C@](O)CO2)[C@@](O)[C@](O)[C@@](CO)O1	Delphinidin 3-O-sambubioside
O(c1c(-c2cc(O)c(O)c(O)c2)[o+]c2c(c(O)cc(O)c2)c1)[C@]1[C@](O)[C@@](O)[C@@](CO)O1	Delphinidin 3-O-xyloside
O(C)c1c(O)c(OC)cc(-c2c(O[C@]3[C@](O)[C@@](O)[C@](O)[C@@](CO)O3)cc3c(O[C@]4[C@](O)[C@@](O)[C@](O)[C@@](CO)O4)cc(O)cc3[o+]2)c1	Malvidin 3,5-O-diglucoside
O=C(OC[C@@]1[C@@](O)[C@](O)[C@@](O)[C@](Oc2c(-c3cc(OC)c(O)c(OC)c3)[o+]c3c(c(O)cc(O)c3)c2)O1)C	Malvidin 3-O-(6''-acetyl-glucoside)
O=C(OC[C@@]1[C@](O)[C@](O)[C@](O)[C@@](Oc2c(-c3cc(OC)c(O)c(OC)c3)[o+]c3c(c(O)cc(O)c3)c2)O1)/C=C/c1cc(O)c(O)cc1	Malvidin 3-O-(6''-caffeoyl-glucoside)
O=C(OC[C@]1[C@](O)[C@@](O)[C@](O)[C@@](Oc2c(-c3cc(OC)c(O)c(OC)c3)[o+]c3c(c(O)cc(O)c3)c2)O1)/C=C/c1ccc(O)cc1	Malvidin 3-O-(6''-p-coumaroyl-glucoside)
O(C)c1c(O)c(OC)cc(-c2c(O[C@@]3[C@](O)[C@@](O)[C@@](O)CO3)cc3c(O)cc(O)cc3[o+]2)c1	Malvidin 3-O-arabinoside
O(C)c1c(O)c(OC)cc(-c2c(O[C@]3[C@](O)[C@@](O)[C@@](O)[C@@](CO)O3)cc3c(O)cc(O)cc3[o+]2)c1	Malvidin 3-O-galactoside
Oc1c(-c2ccc(O)cc2)[o+]c2c(c(O)cc(O)c2)c1	Pelargonidin
O(c1c(-c2ccc(O)cc2)[o+]c2c(c(O[C@]3[C@](O)[C@@](O)[C@](O)[C@@](CO)O3)cc(O)c2)c1)[C@]1[C@](O)[C@@](O)[C@](O)[C@@](CO)O1	Pelargonidin 3,5-O-diglucoside
O=C(OC[C@@]1[C@@](O)[C@](O)[C@@](O)[C@](Oc2c(-c3ccc(O)cc3)[o+]c3c(c(O)cc(O)c3)c2)O1)CC(=O)O	Pelargonidin 3-O-(6''-malonyl-glucoside)
O=C(OC[C@@]1[C@@](O)[C@](O)[C@@](O)[C@](Oc2c(-c3ccc(O)cc3)[o+]c3c(c(O)cc(O)c3)c2)O1)CCC(=O)O	Pelargonidin 3-O-(6''-succinyl-glucoside)
O(c1c(-c2ccc(O)cc2)[o+]c2c(c(O)cc(O)c2)c1)[C@]1[C@](O)[C@](O)[C@@](O)CO1	Pelargonidin 3-O-arabinoside
O(c1c(-c2ccc(O)cc2)[o+]c2c(c(O)cc(O)c2)c1)[C@@]1[C@](O)[C@@](O)[C@@](O)[C@@](CO)O1	Pelargonidin 3-O-galactoside
O(C[C@@]1[C@@](O)[C@](O)[C@@](O[C@]2[C@](O)[C@@](O)[C@](O)[C@@](CO)O2)[C@](Oc2c(-c3ccc(O)cc3)[o+]c3c(c(O)cc(O)c3)c2)O1)[C@]1[C@](O)[C@](O)[C@@](O)[C@](C)O1	Pelargonidin 3-O-glucosyl-rutinoside
O(C[C@@]1[C@@](O)[C@](O)[C@@](O)[C@](Oc2c(-c3ccc(O)cc3)[o+]c3c(c(O)cc(O)c3)c2)O1)[C@]1[C@](O)[C@](O)[C@@](O)[C@](C)O1	Pelargonidin 3-O-rutinoside
O(c1c(-c2ccc(O)cc2)[o+]c2c(c(O)cc(O)c2)c1)[C@]1[C@](O[C@]2[C@](O)[C@](O)[C@](O)CO2)[C@](O)[C@](O)[C@@](CO)O1	Pelargonidin 3-O-sambubioside
O(C)c1c(O)ccc(-c2c(O)cc3c(O)cc(O)cc3[o+]2)c1	Peonidin
O=C(OC[C@@]1[C@@](O)[C@](O)[C@@](O)[C@@](Oc2c(-c3cc(OC)c(O)cc3)[o+]c3c(c(O)cc(O)c3)c2)O1)C	Peonidin 3-O-(6''-acetyl-galactoside)
O=C(OC[C@@]1[C@@](O)[C@](O)[C@@](O)[C@@](Oc2c(-c3cc(OC)c(O)cc3)[o+]c3c(c(O)cc(O)c3)c2)O1)/C=C/c1ccc(O)cc1	Peonidin 3-O-(6''-p-coumaroyl-glucoside)
O(C)c1c(O)c(O)cc(-c2c(O[C@]3[C@](O)[C@@](O)[C@](O)[C@@](CO)O3)cc3c(O[C@]4[C@](O)[C@@](O)[C@](O)[C@@](CO)O4)cc(O)cc3[o+]2)c1	Petunidin 3,5-O-diglucoside
O=C(OC[C@@]1[C@](O)[C@](O)[C@@](O)[C@@](Oc2c(-c3cc(OC)c(O)c(O)c3)[o+]c3c(c(O)cc(O)c3)c2)O1)C	Petunidin 3-O-(6''-acetyl-galactoside)
O=C(OC[C@@]1[C@@](O)[C@@](O)[C@@](O)[C@](Oc2c(-c3cc(OC)c(O)c(O)c3)[o+]c3c(c(O)cc(O)c3)c2)O1)C	Petunidin 3-O-(6''-acetyl-glucoside)
O=C(OC[C@@]1[C@@](O)[C@](O)[C@@](O)[C@@](Oc2c(-c3cc(OC)c(O)c(O)c3)[o+]c3c(c(O)cc(O)c3)c2)O1)/C=C/c1ccc(O)cc1	Petunidin 3-O-(6''-p-coumaroyl-glucoside)
O(C)c1c(O)c(O)cc(-c2c(O[C@@]3[C@@](O)[C@@](O)[C@@](O)[C@@](CO)O3)cc3c(O)cc(O)cc3[o+]2)c1	Petunidin 3-O-galactoside
O(C)c1c(O)c(O)cc(-c2c(O[C@]3[C@](O)[C@@](O)[C@](O)[C@@](CO)O3)cc3c(O)cc(O)cc3[o+]2)c1	Petunidin 3-O-glucoside
O(C)c1c(O)c(O)cc(-c2c(O[C@]3[C@@](O)[C@@](O)[C@@](O)[C@@](C)O3)cc3c([o+]2)cc(O)cc3)c1	Petunidin 3-O-rhamnoside
[O+]=C1C=C2OC(c3cc(OC)c(O)c(OC)c3)=C(O[C@]3[C@](O)[C@@](O)[C@](O)[C@@](CO)O3)C3=C2C(OC(c2ccc(O)cc2)=C3)=C1	Pigment A
O=C(O)C=1Oc2c3c([o+]c(c(O[C@]4[C@](O)[C@@](O)[C@](O)[C@@](CO)O4)c3C=1)-c1cc(OC)c(O)c(OC)c1)cc(O)c2	Vitisin A
O=C(/C=C/c1cc(O)c(O)cc1)c1c(O)cc(O)cc1	Butein
O=C(/C=C/c1ccc(O)cc1)c1c(O)c(CC=C(C)C)c(O)cc1OC	Xanthohumol
O=C(CCc1cc(O)c(O)cc1)c1c(O[C@]2[C@](O)[C@@](O)[C@](O)[C@@](CO)O2)cc(O)cc1O	3-Hydroxyphloretin 2'-O-glucoside
O=C(CCc1cc(O)c(O)cc1)c1c(O[C@]2[C@](O)[C@@](O)[C@](O)[C@@](CO[C@]3[C@](O)[C@@](O)[C@](O)CO3)O2)cc(O)cc1O	3-Hydroxyphloretin 2'-O-xylosyl-glucoside
O=C(CCc1ccc(O)cc1)c1c(O)cc(O)cc1O	Phloretin
O=C(CCc1ccc(O[C@@]2C(O)(Cc3c(C)cccc3)[C@@](O)[C@@](O)[C@@](CO)O2)cc1)c1c(O)cc(O)cc1O	Phloretin 2'-O-xylosyl-glucoside
O=C(CCc1ccc(O)cc1)c1c(O[C@@]2[C@@](O)[C@@](O)[C@@](O)[C@@](CO)O2)cc(O)cc1O	Phloridzin
O=C1[C@](O[C@@]2[C@](O)[C@](O)[C@](O)[C@](C)O2)[C@@](c2cc(O)c(O)c(O)c2)Oc2c1c(O)cc(O)c2	Dihydromyricetin 3-O-rhamnoside
O=C1[C@](O)[C@@](c2cc(O)c(O)cc2)Oc2c1c(O)cc(O)c2	Dihydroquercetin
O=C1[C@](O[C@]2[C@](O)[C@](O)[C@@](O)[C@](C)O2)[C@@](c2cc(O)c(O)cc2)Oc2c1c(O)cc(O)c2	Dihydroquercetin 3-O-rhamnoside
Oc1c(O)ccc([C@@]2[C@@](O)Cc3c(O)cc(O)cc3O2)c1	(+)-Catechin
O=C(Oc1c(O)ccc([C@@]2[C@@](O)Cc3c(O)cc(O)cc3O2)c1)c1cc(O)c(O)c(O)c1	(+)-Catechin 3-O-gallate
O([C@]1[C@](O)[C@@](O)[C@](O)[C@@](CO)O1)[C@@]1[C@@](c2cc(O)c(O)cc2)Oc2c(c(O)cc(O)c2)C1	(+)-Catechin 3-O-glucose
Oc1c(O)cc([C@@]2[C@@](O)Cc3c(O)cc(O)cc3O2)cc1O	(+)-Gallocatechin
Oc1c(O)ccc([C@@]2[C@](O)Cc3c(O)cc(O)cc3O2)c1	(-)-Epicatechin
O([C@@]1[C@](O)[C@@](O)[C@@](O)[C@@](CO)O1)[C@]1[C@@]2(c3cc(O)c(O)cc3)Oc3c(c(O)cc(O)c3)[C@@]1c1c3O[C@](c4cc(O)c(O)cc4)CCc3ccc1O2	(-)-Epicatechin-(2a-7)(4a-8)-epicatechin 3-O-galactoside
Oc1c(O)cc([C@@]2[C@](O)Cc3c(O)cc(O)cc3O2)cc1O	(-)-Epigallocatechin
O=C(O[C@]1[C@@](c2cc(O)c(O)c(O)c2)Oc2c(c(O)cc(O)c2)C1)c1cc(O)c(O)c(O)c1	(-)-Epigallocatechin 3-O-gallate
Oc1c([C@@]2[C@@](O)[C@@](c3cc(O)c(O)cc3)Oc3c(c(O)cc(O)c23)[C@@]2[C@@](O)[C@@](c3cc(O)c(O)cc3)Oc3c2c(O)cc(O)c3)c2O[C@](c3cc(O)c(O)cc3)[C@](O)[C@@](c3c(O)cc(O)c4c3O[C@](c3cc(O)c(O)cc3)[C@](O)C4)c2c(O)c1	Cinnamtannin A2
Oc1c([C@@]2[C@@](O)[C@@](c3cc(O)c(O)cc3)Oc3c2c(O)cc(O)c3)c2O[C@](c3cc(O)c(O)cc3)[C@@](O)Cc2c(O)c1	Procyanidin dimer B1
Oc1c([C@@]2[C@@](O)[C@@](c3cc(O)c(O)cc3)Oc3c2c(O)cc(O)c3)c2O[C@](c3cc(O)c(O)cc3)[C@](O)Cc2c(O)c1	Procyanidin dimer B2
Oc1c([C@]2[C@](O)[C@@](c3cc(O)c(O)cc3)Oc3c2c(O)cc(O)c3)c2O[C@](c3cc(O)c(O)cc3)[C@@](O)Cc2c(O)c1	Procyanidin dimer B3
Oc1c([C@]2[C@](O)[C@@](c3cc(O)c(O)cc3)Oc3c2c(O)cc(O)c3)c2O[C@](c3cc(O)c(O)cc3)[C@](O)Cc2c(O)c1	Procyanidin dimer B4
Oc1c(c(O)cc2O[C@](c3cc(O)c(O)cc3)[C@@](O)Cc12)[C@@]1[C@@](O)[C@@](c2cc(O)c(O)cc2)Oc2c1c(O)cc(O)c2	Procyanidin dimer B7
Oc1c([C@@]2[C@@](O)[C@@](c3cc(O)c(O)cc3)Oc3c2c(O)cc(O)c3)c2O[C@](c3cc(O)c(O)cc3)[C@](O)[C@@](c3c(O)cc(O)c4c3O[C@](c3cc(O)c(O)cc3)[C@](O)C4)c2c(O)c1	Procyanidin trimer C1
Oc1c([C@]2[C@](O)[C@@](c3cc(O)c(O)cc3)Oc3c2c(O)cc(O)c3)c2O[C@](c3cc(O)c(O)cc3)[C@@](O)[C@](c3c(O)cc(O)c4c3O[C@](c3cc(O)c(O)cc3)[C@@](O)C4)c2c(O)c1	Procyanidin trimer C2
Oc1c([C@@]2[C@@](O)[C@@](c3cc(O)c(O)cc3)Oc3c2c(O)cc(O)c3)c2O[C@](c3cc(O)c(O)cc3)[C@](O)[C@](c3c(O)cc(O)c4c3O[C@](c3cc(O)c(O)cc3)[C@@](O)C4)c2c(O)c1	Procyanidin trimer EEC
Oc1c(O)cc([C@@]2[C@@](O)[C@](c3c(O)cc(O)c4c3O[C@](c3cc(O)c(O)c(O)c3)[C@@](O)C4)c3c(O)cc(O)cc3O2)cc1O	Prodelphinidin dimer B3
Oc1c(O)cc([C@@]2[C@@](O)[C@](c3c(O)cc(O)c4c3O[C@](c3cc(O)c(O)cc3)[C@@](O)C4)c3c(O)cc(O)c([C@]4[C@](O)[C@@](c5cc(O)c(O)c(O)c5)Oc5c4c(O)cc(O)c5)c3O2)cc1O	Prodelphinidin trimer GC-C-C
O=C(Oc1cc(O)c2c(O[C@](C=3C=4C(C(OC(=O)c5cc(O)c(O)c(O)c5)=C(O)C=3)=C(O)C(=O)C=C([C@@]3[C@](O)Cc5c(O)cc(O)cc5O3)C=4)[C@](O)C2)c1)c1cc(O)c(O)c(O)c1	Theaflavin 3 3'-O-digallate
O=C(O[C@]1[C@@](C=2C=3C(C(O)=C(O)C=2)=C(O)C(=O)C=C([C@@]2[C@](O)Cc4c(O)cc(O)cc4O2)C=3)Oc2c(c(O)cc(O)c2)C1)c1cc(O)c(O)c(O)c1	Theaflavin 3-O-gallate
O=C1c2c(O)c(C/C=C(/CCC=C(C)C)\C)c(O)cc2O[C@](c2ccc(O)cc2)C1	6-Geranylnaringenin
O=C1c2c(O)c(CC=C(C)C)c(O)cc2O[C@](c2ccc(O)cc2)C1	6-Prenylnaringenin
O=C1c2c(O)cc(O[C@]3[C@](O)[C@@](O)[C@](O)[C@@](CO[C@]4[C@](O)[C@](O)[C@@](O)[C@](C)O4)O3)cc2O[C@](c2cc(O)c(O)cc2)C1	Eriocitrin
O(C)c1c(O)cc([C@]2Oc3c(c(O)cc(O)c3)C(=O)C2)cc1	Hesperetin
O(C)c1c(O)cc([C@]2Oc3c(c(O)cc(O[C@]4[C@](O)[C@@](O)[C@](O)[C@@](CO[C@]5[C@](O)[C@](O)[C@@](O)[C@](C)O5)O4)c3)C(=O)C2)cc1	Hesperidin
O(C)c1c2C(=O)C[C@@](c3ccc(O)cc3)Oc2c(CC=C(C)C)c(O)c1	Isoxanthohumol
O=C1c2c(O)cc(O)cc2O[C@](c2ccc(O)cc2)C1	Naringenin
O=C1c2c(O)cc(O[C@]3[C@](O)[C@@](O)[C@](O)[C@@](CO)O3)cc2O[C@](c2ccc(O)cc2)C1	Naringenin 7-O-glucoside
O=C1c2c(O)cc(O)cc2O[C@](c2ccc(O[C@@]3[C@@](O)[C@@](O)[C@@](O)[C@@](CO)O3)cc2)C1	Naringin 4'-O-glucoside
O=C(OC[C@@]1[C@](O)[C@](O)[C@@](O[C@@]2[C@](O)[C@](O)[C@](O)[C@@](C)O2)[C@@](Oc2cc(O)c3C(=O)C[C@@](c4ccc(O)cc4)Oc3c2)O1)CC(=O)O	Naringin 6'-malonate
O=C1c2c(O)cc(O[C@]3[C@](O)[C@@](O)[C@](O)[C@@](CO[C@]4[C@](O)[C@](O)[C@@](O)[C@](C)O4)O3)cc2O[C@](c2ccc(O)cc2)C1	Narirutin
O=C1c2c(O)cc(O[C@]3[C@](O[C@]4[C@](O)[C@](O)[C@@](O)[C@](C)O4)[C@@](O)[C@](O)[C@@](CO)O3)cc2O[C@](c2cc(O)c(O)cc2)C1	Neoeriocitrin
O(C)c1c(O)cc([C@]2Oc3c(c(O)cc(O[C@]4[C@](O[C@]5[C@](O)[C@](O)[C@@](O)[C@](C)O5)[C@@](O)[C@](O)[C@@](CO)O4)c3)C(=O)C2)cc1	Neohesperidin
O(C)c1ccc([C@]2Oc3c(c(O)cc(O[C@]4[C@](O[C@]5[C@](O)[C@](O)[C@@](O)[C@](C)O5)[C@@](O)[C@](O)[C@@](CO)O4)c3)C(=O)C2)cc1	Poncirin
O(C)c1cc(O)c2C(=O)C[C@@](c3ccc(O)cc3)Oc2c1	Sakuranetin
O(C)c1c(O)c(O)c2C(=O)C=C(c3cc(OC)c(OC)cc3)Oc2c1OC	5,6-Dihydroxy-7,8,3',4'-tetramethoxyflavone
O=C1c2c(O)c(O)c(O[C@]3[C@](O)[C@@](O)[C@@](O)[C@@](C)O3)cc2OC(c2cc(O)c(O)cc2)=C1	6-Hydroxyluteolin 7-O-rhamnoside
O=C1c2c(OC(c3cc(O)c(O)cc3)=C1)cc(O)cc2	7,3',4'-Trihydroxyflavone
O=C1c2c(OC(c3ccc(O)cc3)=C1)cc(O)cc2	7,4'-Dihydroxyflavone
O=C1c2c(O)cc(O)cc2OC(c2ccc(O)cc2)=C1	Apigenin
O=C1c2c(O)c(c(O)c([C@]3[C@](O)[C@@](O)[C@](O)[C@@](CO)O3)c2OC(c2ccc(O)cc2)=C1)[C@]1[C@](O)[C@@](O)[C@](O)[C@@](CO)O1	Apigenin 6,8-di-C-glucoside
O=C(O)[C@]1[C@](O)[C@@](O)[C@](O[C@@]2[C@@](O)[C@](O)[C@@](O)[C@](C(=O)O)O2)[C@@](Oc2cc(O)c3C(=O)C=C(c4ccc(O)cc4)Oc3c2)O1	Apigenin 7-O-diglucuronide
O(c1cc(O)c2c(O[C@](c3ccc(O)cc3)CC2)c1)[C@@]1[C@@](O)[C@@](O)[C@@](O)[C@@](CO)O1	Apigenin 7-O-glucoside
O=C(O)[C@@]1[C@@](O)[C@](O)[C@@](O)[C@@](Oc2cc(O)c3C(=O)C=C(c4ccc(O)cc4)Oc3c2)O1	Apigenin 7-O-glucuronide
O=C1c2c(O)c(O)c(O)cc2OC(c2ccccc2)=C1	Baicalein
O=C1c2c(O)cc(O)cc2OC(c2ccccc2)=C1	Chrysin
O=C(OC[C@@]1[C@@](O)[C@](O)[C@@](O[C@]2[C@](O)[C@@](O)(CO)CO2)[C@](Oc2cc(O)c3C(=O)C=C(c4cc(OC)c(O)cc4)Oc3c2)O1)CC(=O)O	Chrysoeriol 7-O-(6''-malonyl-apiosyl-glucoside)
O=C1c2c(O)c(c(O)c([C@@]3[C@](O)[C@@](O)[C@](CO)O3)c2OC(c2ccc(O)cc2)=C1)[C@@]1[C@](O)[C@@](O)[C@](O)[C@@](CO)O1	Apigenin 6 8-C-arabinoside-C-glucoside
O=C1c2c(O)c(c(O)c([C@]3[C@](O)[C@@](O)[C@@](O)[C@@](CO)O3)c2OC(c2ccc(O)cc2)=C1)[C@]1[C@](O)[C@@](O)[C@](CO)O1	Apigenin 6 8-C-galactoside-C-arabinoside
O(C)c1c(O)ccc(C=2Oc3c(c(O)cc(O[C@]4[C@](O[C@]5[C@](O)C(O)(CO)CO5)[C@@](O)[C@](O)[C@@](CO)O4)c3)C(=O)C=2)c1	Chrysoeriol 7-O-apiosyl-glucoside
O(C)c1c(O)c2C(=O)C=C(c3cc(OC)c(O)cc3)Oc2cc1OC	Cirsilineol
O(C)c1c(O)cc(C=2Oc3c(c(O)cc(O[C@]4[C@](O)[C@@](O)[C@](O)[C@@](CO[C@]5[C@](O)[C@](O)[C@@](O)[C@](C)O5)O4)c3)C(=O)C=2)cc1	Diosmin
O(C)c1c(O)c2C(=O)C=C(c3cc(O)c(OC)cc3)Oc2cc1OC	Eupatorin
O(C)c1c(OC)c(O)c2C(=O)C=C(c3ccc(OC)cc3)Oc2c1OC	Gardenin B
O(C)c1c(O)ccc(C=2Oc3c(C(=O)C=2)ccc(O)c3)c1	Geraldone
O(C)c1c(O)c2C(=O)C=C(c3ccc(O)cc3)Oc2cc1O	Hispidulin
O=C1c2c(O)cc(O[C@]3[C@](O)[C@@](O)[C@](O)[C@@](CO[C@@]4[C@@](O)[C@@](O)[C@](O)[C@@](C)O4)O3)cc2OC(c2ccc(O)cc2)=C1	Isorhoifolin
O(C)c1c(O)c2C(=O)C=C(c3cc(OC)c(O)cc3)Oc2cc1O	Jaceosidin
O=C(OC[C@@]1[C@@](O)[C@](O)[C@@](O[C@]2[C@](O)[C@@](O)(CO)CO2)[C@](Oc2cc(O)c3C(=O)C=C(c4cc(O)c(O)cc4)Oc3c2)O1)CC(=O)O	Luteolin 7-O-(2-apiosyl-6-malonyl)-glucoside
O(C)c1c(O)cc(C=2Oc3c(c(O)cc(O[C@@]4[C@](O[C@@]5[C@](O)[C@](O)[C@](O)[C@@](C)O5)[C@@](O)[C@@](O)[C@@](CO)O4)c3)C(=O)C=2)cc1	Neodiosmin
O(C)c1c(OC)c(OC)c2OC(c3cc(OC)c(OC)cc3)=CC(=O)c2c1OC	Nobiletin
O(C)c1c(O)c(O)c2C(=O)C=C(c3ccc(OC)cc3)Oc2c1OC	Pebrellin
O=C1c2c(O)cc(O[C@]3[C@](O[C@]4[C@](O)[C@](O)[C@@](O)[C@](C)O4)[C@@](O)[C@](O)[C@@](CO)O3)cc2OC(c2ccc(O)cc2)=C1	Rhoifolin
O=C1c2c(O)cc(O[C@@]3[C@](O[C@@]4[C@](O)[C@](O)[C@](O)[C@@](C)O4)[C@@](O)[C@@](O)[C@@](CO)O3)cc2OC(c2ccc(O[C@@]3[C@@](O)[C@@](O)[C@@](O)[C@@](CO)O3)cc2)=C1	Rhoifolin 4'-O-glucoside
O=C1c2c(O)c(O)c(O)cc2OC(c2ccc(O)cc2)=C1	Scutellarein
O(C)c1c(OC)c2C(=O)C=C(c3cc(OC)c(OC)cc3)Oc2cc1OC	Sinensetin
O(C)c1c(OC)c(OC)c2OC(c3ccc(OC)cc3)=CC(=O)c2c1OC	Tangeretin
O(C)c1cc(O)c2C(=O)C(OC)=C(c3cc(O)c(O)cc3)Oc2c1	3 7-Dimethylquercetin
O(C)c1c(OC)c(OC)c2OC(c3cc(OC)c(OC)cc3)=C(OC)C(=O)c2c1OC	3-Methoxynobiletin
O(C)c1c(OC)c2C(=O)C(OC)=C(c3cc(OC)c(OC)cc3)Oc2cc1OC	3-Methoxysinensetin
O=C(O)[C@@]1[C@@](O)[C@](O)[C@@](O)[C@](Oc2c(O)cc(C3=C(OC)C(=O)c4c(O)c5OCOc5cc4O3)cc2)O1	5,3',4'-Trihydroxy-3-methoxy-6:7-methylenedioxyflavone 4'-O-glucuronide
O=C(O)[C@@]1[C@@](O)[C@](O)[C@@](O)[C@](Oc2c(OC)cc(C3=C(OC)C(=O)c4c(O)c5OCOc5cc4O3)cc2)O1	5,4'-Dihydroxy-3,3'-dimethoxy-6:7-methylenedioxyflavone 4'-O-glucuronide
O=C1C(O)=C(c2ccc(O)cc2)Oc2c(O)c(O)c(O)c(O)c12	6,8-Dihydroxykaempferol
O=C1C(O)=C(c2ccccc2)Oc2c1c(O)cc(O)c2	Galangin
O(C)c1c(O)ccc(C2=C(O)C(=O)c3c(O)cc(O)cc3O2)c1	Isorhamnetin
O(C)c1c(O)ccc(C2=C(O[C@]3[C@@](O)[C@@](O)[C@](O)[C@@](CO)O3)C(=O)c3c(O)cc(O)cc3O2)c1	Isorhamnetin 3-O-galactoside
O(C)c1c(O)ccc(C2=C(O[C@]3[C@](O)[C@@](O)[C@](O)[C@@](CO)O3)C(=O)c3c(O)cc(O)cc3O2)c1	Isorhamnetin 3-O-glucoside
O(C)c1c(O)ccc(C2=C(O[C@]3[C@](O)[C@@](O)[C@](O)[C@@](CO)O3)C(=O)c3c(O)cc(O[C@]4[C@](O)[C@](O)[C@@](O)[C@](C)O4)cc3O2)c1	Isorhamnetin 3-O-glucoside 7-O-rhamnoside
O=C(O)[C@@]1[C@@](O)[C@](O)[C@@](O)[C@](OC2=C(c3cc(OC)c(O)cc3)Oc3c(c(O)cc(O)c3)C2=O)O1	Isorhamnetin 3-O-glucuronide
O(C)c1c(O)ccc(C2=C(O[C@]3[C@](O)[C@](O)[C@]([C@](O)C)O3)C(=O)c3c(O)cc(O)cc3O2)c1	Isorhamnetin 3-O-rutinoside
O(C)c1c(O[C@@]2[C@](O)[C@](O)[C@](O)[C@@](CO)O2)ccc(C2=C(O)C(=O)c3c(O)cc(O)cc3O2)c1	Isorhamnetin 4'-O-glucoside
O(C)c1c(O)ccc(C2=C(O)C(=O)c3c(O)cc(O[C@]4[C@](O)[C@@](O)[C@](O)[C@@](CO)O4)cc3O2)c1	Isorhamnetin 7-O-rhamnoside
O=C(O)[C@@]1[C@@](O)[C@](O)[C@@](O)[C@](Oc2c(OC)cc(C3=C(OC)C(=O)c4c(O)c(OC)c(O)cc4O3)cc2)O1	Jaceidin 4'-O-glucuronide
O(C)c1ccc(C2=C([O-])C(=O)c3c(O)cc(O)cc3O2)cc1	Kaempferide
O=C1C(O)=C(c2ccc(O)cc2)Oc2c1c(O)cc(O)c2	Kaempferol
O=C1C(O[C@]2[C@](O)[C@@](O)[C@](O)[C@@](CO)O2)=C(c2ccc(O[C@]3[C@](O)[C@@](O)[C@](O)[C@@](CO)O3)cc2)Oc2c1c(O)cc(O[C@]1[C@](O)[C@@](O)[C@](O)[C@@](CO)O1)c2	Kaempferol 3,7,4'-O-triglucoside
O=C1C(O[C@]2[C@](O)[C@@](O)[C@](O)[C@@](CO)O2)=C(c2ccc(O)cc2)Oc2c1c(O)cc(O[C@]1[C@](O)[C@@](O)[C@](O)[C@@](CO)O1)c2	Kaempferol 3,7-O-diglucoside
O=C(OC[C@@]1[C@](O)[C@](O)[C@@](O[C@]2[C@](O)[C@](O)[C@@](O)[C@](C)O2)[C@](OC2=C(c3ccc(O)cc3)Oc3c(c(O)cc(O[C@]4[C@](O)[C@](O)[C@@](O)[C@](C)O4)c3)C2=O)O1)O	Kaempferol 3-O-(2''-rhamnosyl-6''-acetyl-galactoside) 7-O-rhamnoside
O=C1C(O[C@]2[C@](O[C@]3[C@](O)[C@](O)[C@@](O)[C@](C)O3)[C@@](O)[C@@](O)[C@@](CO)O2)=C(c2ccc(O)cc2)Oc2c1c(O)cc(O[C@]1[C@](O)[C@](O)[C@@](O)[C@](C)O1)c2	Kaempferol 3-O-(2''-rhamnosyl-galactoside) 7-O-rhamnoside
O=C(OC[C@@]1[C@@](O)[C@](O)[C@@](O)[C@](OC2=C(c3ccc(O)cc3)Oc3c(c(O)cc(O)c3)C2=O)O1)CC(=O)O	Kaempferol 3-O-(6-malonyl-glucoside)
O=C(OC[C@@]1[C@](O)[C@](O)[C@@](O)[C@](OC2=C(c3ccc(O)cc3)Oc3c(c(O)cc(O[C@]4[C@](O)[C@](O)[C@@](O)[C@](C)O4)c3)C2=O)O1)C	Kaempferol 3-O-(6''-acetyl-galactoside) 7-O-rhamnoside
O=C1C(O[C@@]2[C@](O)[C@@](O)[C@@](O)[C@@](CO)O2)=C(c2ccc(O)cc2)Oc2c1c(O)cc(O)c2	Kaempferol 3-O-galactoside
O=C1C(O[C@]2[C@](O)[C@@](O)[C@](O)[C@@](CO)O2)=C(c2ccc(O)cc2)Oc2c1c(O)cc(O)c2	Kaempferol 3-O-glucoside
O=C1C(O[C@]2[C@](O)[C@@](O)[C@@](O)[C@@](CO[C@]3[C@](O)[C@](O[C@]4[C@](O)[C@@](O)[C@](O)[C@@](CO)O4)[C@@](O)[C@](C)O3)O2)=C(c2ccc(O)cc2)Oc2c1c(O)cc(O)c2	Kaempferol 3-O-glucosyl-rhamnosyl-galactoside
O=C1C(O[C@]2[C@](O)[C@@](O)[C@](O)[C@@](CO[C@]3[C@](O)[C@](O[C@]4[C@](O)[C@@](O)[C@](O)[C@@](CO)O4)[C@@](O)[C@](C)O3)O2)=C(c2ccc(O)cc2)Oc2c1c(O)cc(O)c2	Kaempferol 3-O-glucosyl-rhamnosyl-glucoside
O=C(O)[C@@]1[C@@](O)[C@](O)[C@@](O)[C@](OC2=C(c3ccc(O)cc3)Oc3c(c(O)cc(O)c3)C2=O)O1	Kaempferol 3-O-glucuronide
O=C1C(O[C@@]2[C@](O)[C@](O)[C@@](O)[C@](C)O2)=C(c2ccc(O)cc2)Oc2c1c([O-])cc(O)c2	Kaempferol 3-O-rhamnoside
O=C1C(O[C@]2[C@](O)[C@@](O)[C@](O)[C@@](CO[C@]3[C@](O[C@]4[C@](O)[C@](O)[C@@](O)[C@](C)O4)[C@](O)[C@@](O)[C@](C)O3)O2)=C(c2ccc(O)cc2)Oc2c1c(O)cc(O)c2	Kaempferol 3-O-rhamnosyl-rhamnosyl-glucoside
O=C1C(O[C@]2[C@](O)[C@@](O)[C@](O)[C@@](CO[C@]3[C@](O)[C@@](O)[C@@](CO)O3)O2)=C(c2ccc(O)cc2)Oc2c1c(O)cc(O)c2	Kaempferol 3-O-xylosyl-glucoside
O(C)C1=C(c2ccccc2)Oc2c(c(O)cc(O)c2)C1=O	Methylgalangin
O=C1C(O)=C(c2c(O)cc(O)cc2)Oc2c1c(O)cc(O)c2	Morin
O=C1C(O)=C(c2cc(O)c(O)c(O)c2)Oc2c1c(O)cc(O)c2	Myricetin
O=C1C(O[C@@]2[C@@](O)[C@@](O)[C@@](CO)O2)=C(c2cc(O)c(O)c(O)c2)Oc2c1c(O)cc(O)c2	Myricetin 3-O-arabinoside
O=C1C(O[C@]2[C@](O)[C@@](O)[C@@](O)[C@@](CO)O2)=C(c2cc(O)c(O)c(O)c2)Oc2c1c(O)cc(O)c2	Myricetin 3-O-galactoside
O=C1C(O[C@@]2[C@](O)[C@@](O)[C@](O)[C@@](CO)O2)=C(c2cc(O)c(O)c(O)c2)Oc2c1c(O)cc(O)c2	Myricetin 3-O-glucoside
O=C1C(O[C@]2[C@](O)[C@](O)[C@](O)[C@@](CO[C@]3[C@](O)[C@@](O)[C@@](O)[C@@](C)O3)O2)=C(c2cc(O)c(O)c(O)c2)Oc2c1c(O)cc(O)c2	Myricetin 3-O-rutinoside
O=C(O[C@@]1[C@@](O)[C@](O)[C@@](CO)O[C@]1OC[C@@]1[C@@](O)[C@](O)[C@@](O[C@]2[C@](O)[C@@](O)(CO)CO2)[C@](OC2=C(c3cc(O)c(O)cc3)Oc3c(c(O)c(OC)c(O)c3)C2=O)O1)/C=C/c1cc(OC)c(O)cc1	Patuletin 3-O-(2''-feruloylglucosyl)(1->6)-[apiosyl(1->2)]-glucoside
O=C1C(O)=C(c2cc(O)c(O)cc2)Oc2c1c(O)cc(O)c2	Quercetin
O=C1C(O[C@]2[C@](O)[C@@](O)[C@](O)[C@@](CO)O2)=C(c2cc(O)c(O[C@]3[C@](O)[C@@](O)[C@](O)[C@@](CO)O3)cc2)Oc2c1c(O)cc(O)c2	Quercetin 3,4'-O-diglucoside
O=C(OC[C@@]1[C@](O)[C@](O)[C@](O)[C@@](OC2=C(c3cc(O)c(O)cc3)Oc3c(c(O)cc(O)c3)C2=O)O1)CC(=O)O	Quercetin 3-O-(6-malonyl-glucoside)
O=C(OC[C@@]1[C@](O)[C@](O)[C@](O)[C@@](OC2=C(c3cc(O)c(O)cc3)Oc3c(c(O)cc(O[C@@]4[C@@](O)[C@@](O)[C@@](O)[C@@](CO)O4)c3)C2=O)O1)CC(=O)O	Quercetin 3-O-(6-malonyl-glucoside) 7-O-glucoside
O=C(OC[C@@]1[C@](O)[C@](O)[C@](O)[C@@](OC2=C(c3cc(O)c(O)cc3)Oc3c(c(O)cc(O[C@@]4[C@](O)[C@](O)[C@](O)[C@@](C)O4)c3)C2=O)O1)C	Quercetin 3-O-(6''-acetyl-galactoside) 7-O-rhamnoside
O=C(O[C@@]1[C@](O)[C@@](O)[C@](C)O[C@]1OC1=C(c2cc(O)c(O)cc2)Oc2c(c(O)cc(O)c2)C1=O)C	Quercetin 3-O-acetyl-rhamnoside
O=C1C(O[C@@]2[C@](O)[C@@](O)[C@](CO)O2)=C(c2cc(O)c(O)cc2)Oc2c1c(O)cc(O)c2	Quercetin 3-O-arabinoside
O=C1C(O[C@]2[C@](O)[C@@](O)[C@@](O)[C@@](CO)O2)=C(c2cc(O)c(O)cc2)Oc2c1c(O)cc(O)c2	Quercetin 3-O-galactoside
O=C1C(O[C@@]2[C@@](O)[C@@](O)[C@@](O)[C@@](CO)O2)=C(c2cc(O)c(O)cc2)Oc2c1c(O)cc(O[C@@]1[C@](O)[C@](O)[C@](O)[C@@](C)O1)c2	Quercetin 3-O-galactoside 7-O-rhamnoside
O=C1C(O[C@]2[C@](O)[C@@](O)[C@@](O)[C@@](CO[C@]3[C@](O)[C@](O[C@]4[C@](O)[C@@](O)[C@](O)[C@@](CO)O4)[C@@](O)[C@](C)O3)O2)=C(c2cc(O)c(O)cc2)Oc2c1c(O)cc(O)c2	Quercetin 3-O-glucosyl-rhamnosyl-galactoside
O=C1C(O[C@]2[C@](O)[C@@](O)[C@](O)[C@@](CO[C@]3[C@](O)[C@](O[C@]4[C@](O)[C@@](O)[C@](O)[C@@](CO)O4)[C@@](O)[C@](C)O3)O2)=C(c2cc(O)c(O)cc2)Oc2c1c(O)cc(O)c2	Quercetin 3-O-glucosyl-rhamnosyl-glucoside
O=C1C(O[C@]2[C@](O)[C@@](O)[C@](O)[C@@](CO[C@]3[C@](O)[C@@](O)[C@@](CO)O3)O2)=C(c2cc(O)c(O)cc2)Oc2c1c(O)cc(O)c2	Quercetin 3-O-glucosyl-xyloside
O=C(O)[C@@]1[C@@](O)[C@](O)[C@@](O)[C@](OC2=C(c3cc(O)c(O)cc3)Oc3c(c(O)cc(O)c3)C2=O)O1	Quercetin 3-O-glucuronide
O=C1C(O[C@]2[C@@](O)[C@](O)[C@](O)[C@](C)O2)=C(c2cc(O)c(O)cc2)Oc2c1c(O)cc(O)c2	Quercetin 3-O-rhamnoside
O=C1C(O[C@]2[C@](O[C@]3[C@](O)[C@](O)[C@@](O)[C@](C)O3)[C@@](O)[C@@](O)[C@@](CO)O2)=C(c2cc(O)c(O)cc2)Oc2c1c(O)cc(O)c2	Quercetin 3-O-rhamnosyl-galactoside
O=C1C(O[C@]2[C@](O[C@]3[C@](O)[C@@](O)[C@](O)[C@@](CO)O3)[C@@](O)[C@](O)[C@@](CO)O2)=C(c2cc(O)c(O)cc2)Oc2c1c(O)cc(O)c2	Quercetin 3-O-sophoroside
O=C1C(O[C@@]2[C@](O)[C@](O)[C@](O)CO2)=C(c2cc(O)c(O)cc2)Oc2c1c(O)cc(O)c2	Quercetin 3-O-xyloside
O=C(O[C@]1[C@](O)[C@@](O)[C@@](CO)O1)[C@@]1[C@@](O)[C@](O)[C@@](O)[C@](OC2=C(c3cc(O)c(O)cc3)Oc3c(c(O)cc(O)c3)C2=O)O1	Quercetin 3-O-xylosyl-glucuronide
O=C1C(O[C@]2[C@](O)[C@@](O)[C@](O)[C@@](CO[C@]3[C@](O)[C@](O[C@]4[C@](O)[C@@](O)[C@@](CO)O4)[C@@](O)[C@](C)O3)O2)=C(c2cc(O)c(O)cc2)Oc2c1c(O)cc(O)c2	Quercetin 3-O-xylosyl-rutinoside
O=C1C(O)=C(c2cc(O)c(O[C@]3[C@](O)[C@@](O)[C@](O)[C@@](CO)O3)cc2)Oc2c1c(O)cc(O)c2	Quercetin 4'-O-glucoside
O=C1C(O)=C(c2cc(O)c(O[C@]3[C@](O)[C@@](O)[C@](O)[C@@](CO)O3)cc2)Oc2c1c(O)cc(O[C@]1[C@](O)[C@@](O)[C@](O)[C@@](CO)O1)c2	Quercetin 7,4'-O-diglucoside
O(C)c1cc(O)c2C(=O)C(O)=C(c3cc(O)c(O)cc3)Oc2c1	Rhamnetin
O=C(O[C@@]1[C@@](O)[C@](O)[C@](CO)O[C@]1OC[C@@]1[C@@](O)[C@](O)[C@@](O[C@]2[C@](O)[C@@](O)(CO)CO2)[C@](OC2=C(c3cc(OC)c(O)cc3)Oc3c(c(O)c(OC)c(O)c3)C2=O)O1)/C=C/c1cc(OC)c(O)cc1	Spinacetin 3-O-(2-feruloylglucosyl)(1->6)-[apiosyl(1->2)]-glucoside
O=C(O[C@@]1[C@@](O)[C@](O)[C@](CO)O[C@]1OC[C@@]1[C@@](O)[C@](O)[C@@](O[C@]2[C@](O)[C@@](O)(CO)CO2)[C@](OC2=C(c3cc(OC)c(O)cc3)Oc3c(c(O)c(OC)c(O)c3)C2=O)O1)/C=C/c1ccc(O)cc1	Spinacetin 3-O-(2-p-coumaroylglucosyl)(1->6)-[apiosyl(1->2)]-glucoside
O(C)c1c(O)c2C(=O)C(O[C@@]3[C@@](O)[C@@](O)[C@@](O)[C@@](CO[C@@]4[C@@](O)[C@@](O)[C@@](O)[C@@](CO)O4)O3)=C(c3cc(OC)c(O)cc3)Oc2cc1O	Spinacetin 3-O-glucosyl-(1->6)-glucoside
O(C)c1c(O)c2C(=O)C(O[C@@]3[C@@](O[C@@]4[C@@](O)C(O)(CO)CO4)[C@@](O)[C@@](O)[C@@](CO[C@@]4[C@@](O)[C@@](O)[C@@](O)[C@@](CO)O4)O3)=C(c3cc(OC)c(O)cc3)Oc2cc1O	Spinacetin 3-O-glucosyl-(1->6)-[apiosyl(1->2)]-glucoside
O=C(OC[C@@]1[C@@](O)[C@](O)[C@@](O)[C@](Oc2cc3OC=C(c4ccc(O)cc4)C(=O)c3cc2)O1)C	6''-O-Acetyldaidzin
O=C(OC[C@@]1[C@@](O)[C@](O)[C@@](O)[C@](Oc2cc(O)c3C(=O)C(c4ccc(O)cc4)=COc3c2)O1)C	6''-O-Acetylgenistin
O=C(OC[C@@]1[C@@](O)[C@](O)[C@@](O)[C@](Oc2c(OC)cc3C(=O)C(c4ccc(O)cc4)=COc3c2)O1)C	6''-O-Acetylglycitin
O=C(OC[C@@]1[C@@](O)[C@](O)[C@@](O)[C@](Oc2cc3OC=C(c4ccc(O)cc4)C(=O)c3cc2)O1)CC(=O)O	6''-O-Malonyldaidzin
O=C(OC[C@@]1[C@@](O)[C@](O)[C@@](O)[C@](Oc2c(OC)cc3C(=O)C(c4ccc(O)cc4)=COc3c2)O1)CC(=O)O	6''-O-Malonylglycitin
O(C)c1ccc(C=2C(=O)c3c(O)cc(O)cc3OC=2)cc1	Biochanin A
O=C1C(c2ccc(O)cc2)=COc2c1ccc(O)c2	Daidzein
O=C1C(c2ccc(O)cc2)=COc2c1ccc(O[C@]1[C@](O)[C@@](O)[C@](O)[C@@](CO)O1)c2	Daidzin
O(C)c1ccc(C=2C(=O)c3c(OC=2)cc(O)cc3)cc1	Formononetin
O=C1C(c2ccc(O)cc2)=COc2c1c(O)cc(O[C@]1[C@](O)[C@@](O)[C@](O)[C@@](CO)O1)c2	Genistin
O=C(OC[C@@]1[C@](O)[C@](O)[C@](O)[C@@](Oc2c(OC)cc3C(=O)C(c4ccc(O)cc4)=COc3c2)O1)CC(=O)O	Glycitein
O(C)c1c(O[C@]2[C@](O)[C@@](O)[C@](O)[C@@](CO)O2)cc2OC=C(c3ccc(O)cc3)C(=O)c2c1	Glycitin
O=C(O[C@@]12[C@@](c3cc(OC)c(O)cc3)OC[C@@]1[C@@](c1cc(OC)c(O)cc1)OC2)C	1-Acetoxypinoresinol
O(C)c1c(O)ccc([C@](O)[C@]([C@](CO)Cc2cc(OC)c(O)cc2)CO)c1	7-Hydroxysecoisolariciresinol
O=C(c1cc(OC)c(O)cc1)[C@@]1C(=O)OC[C@@]1Cc1cc(OC)c(O)cc1	7-Oxomatairesinol
O(C)c1c(OC)ccc(C[C@@]2[C@@](Cc3cc(OC)c(O)cc3)C(=O)OC2)c1	Arctigenin
O(C)c1c(O)ccc([C@@]2c3c(cc(OC)c(O)c3)C[C@]3C(=O)OC[C@@]23)c1	Conidendrin
O(C)c1c(O)ccc([C@@]2[C@@](CO)[C@](CO)Cc3c2cc(O)c(OC)c3)c1	Cyclolariciresinol
O(C)c1c(OC)ccc(C[C@]2C(=O)OC[C@@]2Cc2cc(OC)c(OC)cc2)c1	Dimethylmatairesinol
c1([C@]2OC[C@@]3[C@@](c4cc5OCOc5cc4)OC[C@]23)cc2OCOc2cc1	Episesamin
Oc1c([C@@]2OC[C@@]3[C@@](c4cc5OCOc5cc4)OC[C@]23)cc2OCOc2c1	Episesaminol
O(C)c1c(O)ccc(C[C@]2C(=O)O[C@](c3cc(OC)c(O)cc3)[C@]2CO)c1	Isohydroxymatairesinol
O(C)c1c(O)ccc([C@@]2[C@@](CO)[C@](CO)Cc3c2cc(O)c(OC)c3)c1	Isolariciresinol
O(C)c1c(O)ccc(C[C@@]2[C@](CO)[C@@](c3cc(OC)c(O)cc3)OC2)c1	Lariciresinol
O([C@@]([C@@](O)c1cc(OC)c(O)cc1)CO)c1c(OC)cc([C@]2[C@](CO)[C@](Cc3cc(OC)c(O)cc3)CO2)cc1	Lariciresinol-sesquilignan
O(C)c1c(O)ccc(C[C@]2C(=O)OC[C@@]2Cc2cc(OC)c(O)cc2)c1	Matairesinol
O(C)c1c(O)ccc(C[C@@]2(O)C(=O)OC[C@@]2Cc2cc(OC)c(O)cc2)c1	Nortrachelogenin
O(C)c1c(O)ccc(C[C@]([C@](CO)Cc2cc(OC)c(O)cc2)CO)c1	Secoisolariciresinol
O([C@@]([C@@](O)c1cc(OC)c(O)cc1)CO)c1c(OC)cc(C[C@@]([C@@](CO)Cc2cc(OC)c(O)cc2)CO)cc1	Secoisolariciresinol-sesquilignan
c1([C@]2OC[C@@]3[C@@](c4cc5OCOc5cc4)OC[C@]23)cc2OCOc2cc1	Sesamin
Oc1c([C@]2OC[C@@]3[C@@](c4cc5OCOc5cc4)OC[C@]23)cc2OCOc2c1	Sesaminol
Oc1cc2OCOc2cc1	Sesamol
O(c1cc2OCOc2cc1)[C@]1OC[C@@]2[C@@](c3cc4OCOc4cc3)OC[C@]12	Sesamolin
O(C)c1c(O)ccc(O[C@]2OC[C@@]3[C@@](c4cc5OCOc5cc4)OC[C@]23)c1	Sesamolinol
O(C)c1c(O)c(OC)cc([C@]2OC[C@]3[C@](c4cc(OC)c(O)c(OC)c4)OC[C@@]23)c1	Syringaresinol
O(C)c1c(O)ccc([C@](O)[C@@]2[C@@](Cc3cc(OC)c(O)cc3)[C@@](O)OC2)c1	Todolactol A
O(C)c1c(O)ccc(CC)c1	4-Ethylguaiacol
O(C)c1c(O)ccc(C=C)c1	4-Vinylguaiacol
Oc1ccc(C=C)cc1	4-Vinylsyringol
Oc1c(O)cccc1C	3-Methylcatechol
Oc1c(O)ccc(CC)c1	4-Ethylcatechol
Oc1ccc(CC)cc1	4-Ethylphenol
Oc1c(O)ccc(C)c1	4-Methylcatechol
Oc1ccc(C=C)cc1	4-Vinylphenol
Oc1cc(O)cc(/C=C/CCCCCCCCCCCCCCCCCCC)c1	5-Heneicosenylresorcinol
Oc1cc(O)cc(CCCCCCCCCCCCCCCCCCCCC)c1	5-Heneicosylresorcinol
Oc1cc(O)cc(CCCCCCCCCCCCCCCCC)c1	5-Heptadecylresorcinol
Oc1cc(O)cc(/C=C/CCCCCCCCCCCCCCCCC)c1	5-Nonadecenylresorcinol
Oc1cc(O)cc(/C=C/CCCCCCCCCCCCCCCCCCCCCCC)c1	5-Pentacosenylresorcinol
Oc1cc(O)cc(CCCCCCCCCCCCCCCCCCCCCCCCC)c1	5-Pentacosylresorcinol
Oc1cc(O)cc(/C=C/CCCCCCCCCCCCCCCCCCCCC)c1	5-Tricosenylresorcinol
Oc1cc(O)cc(CCCCCCCCCCCCCCCCCCCCCCC)c1	5-Tricosylresorcinol
O=C(/C=C/c1ccc(O)cc1)CC(=O)/C=C/c1ccc(O)cc1	Bisdemethoxycurcumin
O=C(/C=C/c1cc(OC)c(O)cc1)CC(=O)/C=C/c1cc(OC)c(O)cc1	Curcumin
O=C(/C=C/c1cc(OC)c(O)cc1)CC(=O)/C=C/c1ccc(O)cc1	Demethoxycurcumin
O(C)c1c2c(occ2)cc2OC(=O)C=Cc12	Bergapten
O(C)c1c2occc2c(OC)c2c1OC(=O)C=C2	Isopimpinellin
O=C1Oc2c(cc3c(occ3)c2)C=C1	Psoralen
O(C)c1c2occc2cc2c1OC(=O)C=C2	Xanthotoxin
O=Cc1ccc(O)cc1	4-Hydroxybenzaldehyde
O=Cc1cc(O)c(O)c(O)c1	Gallic aldehyde
O=Cc1ccc(OC)cc1	p-Anisaldehyde
O=Cc1cc(O)c(O)cc1	Protocatechuic aldehyde
O=Cc1cc(OC)c(O)cc1	Vanillin
O=C(C)c1cc(OC)ccc1	3-Methoxyacetophenone
O=C/C=C/c1cc(OC)c(O)cc1	Ferulaldehyde
O=C/C=C/c1cc(OC)c(O)c(OC)c1	Sinapaldehyde
O=C1Oc2c(cccc2)C=C1	Coumarin
O=C1Oc2c(cc(O)c(O)c2)C=C1	Esculetin
O=C1Oc2c(cc(O[C@]3[C@](O)[C@@](O)[C@](O)[C@@](CO)O3)c(O)c2)C=C1	Esculin
O=C1O[C@](C)Cc2c1c(O)ccc2	Mellein
O=C1Oc2c(ccc(O)c2)C=C1	Umbelliferone
O(C)c1c(O)cc(/C=C/C)cc1	2-Methoxy-5-prop-1-enylphenol
O=C(Oc1c(OC)cc(CC=C)cc1)C	Acetyl eugenol
O(C)c1ccc(/C=C/C)cc1	Anethole
O(C)c1ccc(CC=C)cc1	Estragole
O=C(C[C@@](O)CCCCC)CCc1cc(OC)c(O)cc1	[6]-Gingerol
O=C1c2c(C(=O)C=C1)cccc2	1 4-Naphtoquinone
O=C1c2c(O)cccc2C(=O)C=C1	Juglone
O[C@@](CO)c1cc(O)c(O)cc1	3,4-Dihydroxyphenylglycol
O(c1ccc(O)cc1)[C@@]1[C@@](O)[C@@](O)[C@@](O)[C@@](CO)O1	Arbutin
Oc1c(O)cccc1	Catechol
O=C1Oc2c(-c3oc4c(c13)ccc(O)c4)ccc(O)c2	Coumestrol
O(c1cc(O)cc(O)c1)[C@]1[C@](O)[C@@](O)[C@](O)[C@@](CO)O1	Phlorin
Oc1c(O)cccc1O	Pyrogallol
O=C1O[C@@]2c3c(c(O)c(O)c(C(C)C)c3)C31[C@](C(C)(C)CCC3)C2	Carnosol
Oc1c(C)ccc(C(C)C)c1	Carvacrol
O=C1O[C@@]2[C@](O)c3c(c(O)c(O)c(C(C)C)c3)C31[C@@]2C(C)(C)CCC3	Epirosmanol
Oc1c(C(C)C)ccc(C)c1	Thymol
O=C(OCCc1cc(O)c(O)cc1)C	3,4-DHPEA-AC
O=C(OCCc1cc(O)c(O)cc1)C[C@]1/C(=C/C)/[C@](O)OC=C1C(=O)OC	3,4-DHPEA-EA
O=C(OCCc1cc(O)c(O)cc1)C[C@](/C(/C=O)=C/C)CC=O	3,4-DHPEA-EDA
O=C(OCCc1cc(O)c(O)cc1)C[C@]1/C(=C\C)/[C@](O[C@]2[C@](O)[C@@](O)[C@](O)[C@@](CO)O2)OC=C1C(=O)O	Demethyloleuropein
O(c1c(O)cc(CCO)cc1)[C@@]1[C@@](O)[C@@](O)[C@@](O)[C@@](CO)O1	Hydroxytyrosol 4-O-glucoside
O=C(OCCc1ccc(O)cc1)C[C@]1/C(=C\C)/[C@](O[C@]2[C@](O)[C@@](O)[C@](O)[C@@](CO)O2)OC=C1C(=O)OC	Ligstroside
O=C(OCCc1ccc(O)cc1)C[C@]1/C(=C\C)/[C@](O)OC=C1C(=O)OC	Ligstroside-aglycone
O=C(OC1[C@@](O)CC(O)(C(=O)O)C[C@]1O)/C=C/c1cc(O)c(O)cc1	Oleoside 11-methylester
O=C(OC)C[C@]1/C(=C/C)/[C@](O[C@@]2[C@](O)[C@@](O)[C@](O)[C@@](CO)O2)OC=C1C(=O)OC	Oleoside dimethylester
O=C(OCCc1cc(O)c(O)cc1)C[C@]1/C(=C\C)/[C@](O[C@]2[C@](O)[C@@](O)[C@](O)[C@@](CO)O2)OC=C1C(=O)OC	Oleuropein
O=C(OCCc1ccc(O)cc1)C	p-HPEA-AC
OCCc1ccc(O)cc1	Tyrosol
O=C(O)c1c(O)cc(O)cc1	2 4-Dihydroxybenzoic acid
O=C(O)c1cc(O)ccc1	3-Hydroxybenzoic acid
O=C(O)c1ccc(O)cc1	4-Hydroxybenzoic acid
O=C(O)c1ccc(O[C@]2[C@](O)[C@@](O)[C@](O)[C@@](CO)O2)cc1	4-Hydroxybenzoic acid 4-O-glucoside
O=C(O)c1ccccc1	Benzoic acid
O=C1Oc2c(O)c(O)cc3C(=O)Oc4c(O)c(O)cc1c4-c23	Ellagic acid
O=C1Oc2c(O)c(O)cc3C(=O)Oc4c(O)c(O[C@]5[C@](O)[C@@](O)[C@@](O)CO5)cc1c4-c23	Ellagic acid arabinoside
O=C1Oc2c(O)c(O)cc3C(=O)Oc4c(O)c(O[C@]5[C@](O)[C@@](O)[C@](O)[C@@](CO)O5)cc1c4-c23	Ellagic acid glucoside
O=C(O)c1cc(O)c(O)c(O)c1	Gallic acid
O=C(Oc1c(O)c(O)cc(C(=O)O)c1)c1cc(O)c(O)c(O)c1	Gallic acid 3-O-gallate
O=C(O)c1cc(O)c(O[C@]2[C@](O)[C@@](O)[C@](O)[C@@](CO)O2)c(O)c1	Gallic acid 4-O-glucoside
O=C(O[C@]1[C@](O)[C@@](O)[C@](O)[C@@](CO)O1)c1cc(O)c(O)c(O)c1	Galloyl glucose
O=C(O)c1c(O)ccc(O)c1	Gentisic acid
O=C(O[C@@]1O[C@]2[C@@](OC(=O)c3c(Oc4c(O)c(O)cc(C(=O)O[C@@]5O[C@]6[C@@](OC(=O)c7c(c(O)c(O)c(O)c7)-c7c(O)c(O)c(O)cc7C(=O)OC6)[C@@]6OC(=O)c7c(c(O)c(O)c(O)c7)-c7c(O)c(O)c(O)cc7C(=O)O[C@@]56)c4)c(O)c(O)c(O)c3-c3c(O)c(O)c(O)cc3C(=O)OC2)[C@@]2OC(=O)c3c(c(O)c(O)c(O)c3)-c3c(O)c(O)c(O)cc3C(=O)O[C@@]12)c1cc(Oc2c(O)c(O)c(O)c-3c2C(=O)O[C@]2[C@@]4OC(=O)c5c(c(O)c(O)c(O)c5)-c5c(O)c(O)c(O)cc5C(=O)O[C@]4[C@](OC(=O…	Rubusuaviin B
O=C(O)c1cc(O)c(O)cc1	Protocatechuic acid
O=C(O)c1cc(O)c(O[C@@]2[C@@](O)[C@@](O)[C@@](O)[C@@](CO)O2)cc1	Protocatechuic acid 4-O-glucoside
O=C1Oc2c(O)c(O)c3-c4c(O)c(O)c(O)cc4C(=O)OC[C@]4O[C@](O)[C@@]5OC(=O)c6c(c(O)c(O)c(O)c6)-c6c(O)c(O)c(O)cc6C(=O)O[C@@]5[C@@]4OC(=O)c4c(c(O)c(O)c(O)c4)-c4c(O)c(O)c5OC(=O)c3c2-c5c14	Punicalagin
O=C(O[C@]1O/C=C/OC(=O)c2c(c(O)c3Oc4c(c(O)cc(C(=O)O[C@]5O[C@](CO)[C@]6[C@@](O)[C@]5OC(=O)c5c(c(O)c(O)c(O)c5)-c5c(O)c(O)c(O)cc5C(=O)O6)c4)Oc3c2)-c2c(O)c(O)c(O)cc2C(=O)OC[C@]2OC(=O)c3c(c(O)c(O)c(O)c3)-c3c(O)c(O)c(O)cc3C(=O)O[C@@]12)c1cc(Oc2c(O)c(O)c(O)c(c2C(=O)O)-c2c(O)c(O)c(O)cc2C(=O)O)c(O)c(O)c1	Sanguiin H-6
O=C(O)c1cc(OC)c(O)c(OC)c1	Syringic acid
O=C(O)c1c(Oc2c(O)c3OC(=O)c4c-5c(c(O)c(O)c4)OC(=O)c(c3-5)c2)c(O)c(O)c(O)c1	Valoneic acid dilactone
O=C(O)c1cc(OC)c(O)cc1	Vanillic acid
O=C(O[C@@]1[C@@](O)[C@](O)[C@@](CO[C@]2[C@](OC(=O)/C=C/c3cc(OC)c(O)cc3)[C@@](O)[C@](O)[C@@](CO)O2)O[C@]1OC(=O)/C=C/c1cc(OC)c(O)cc1)/C=C/c1cc(OC)c(O)cc1	1,2,2'-Triferuloylgentiobiose
O=C(O[C@@]1[C@](O)[C@](O)[C@@](CO[C@@]2[C@](OC(=O)/C=C/c3cc(OC)c(O)c(OC)c3)[C@@](O)[C@@](O)[C@@](CO)O2)O[C@@]1OC(=O)/C=C/c1cc(OC)c(O)c(OC)c1)/C=C/c1cc(OC)c(O)c(OC)c1	1,2,2'-Trisinapoylgentiobiose
O=C(O[C@@]1[C@@](O)[C@](O)[C@@](CO[C@]2[C@](O)[C@@](O)[C@](O)[C@@](CO)O2)O[C@]1OC(=O)/C=C/c1cc(OC)c(O)cc1)/C=C/c1cc(OC)c(O)cc1	1,2-Diferuloylgentiobiose
O=C(O[C@@]1[C@@](O)[C@](O)[C@@](CO[C@]2[C@](O)[C@@](O)[C@](O)[C@@](CO)O2)O[C@@]1OC(=O)/C=C/c1cc(OC)c(O)c(OC)c1)/C=C/c1cc(OC)c(O)c(OC)c1	1,2-Disinapoylgentiobiose
O=C(O[C@@]1[C@@](O)[C@](O)[C@@](CO[C@]2[C@](OC(=O)/C=C/c3cc(OC)c(O)cc3)[C@@](O)[C@](O)[C@@](CO)O2)O[C@]1OC(=O)/C=C/c1cc(OC)c(O)c(OC)c1)/C=C/c1cc(OC)c(O)cc1	1-Sinapoyl-2,2'-diferuloylgentiobiose
O=C(O[C@@]1[C@](O)[C@@](O)[C@@](CO[C@]2[C@](O)[C@](O)[C@@](O)[C@@](CO)O2)O[C@@]1OC(=O)/C=C/c1cc(OC)c(O)c(OC)c1)/C=C/c1cc(OC)c(O)cc1	1-Sinapoyl-2-feruloylgentiobiose
S(C[C@](NC(=O)CC[C@@](N)C(=O)O)C(=O)NCC(=O)O)c1c(O)c(O)c(SC[C@](NC(=O)CC[C@@](N)C(=O)O)C(=O)NCC(=O)O)cc1/C=C/C(=O)O[C@@](C(=O)O)[C@@](O)C(=O)O	2 5-di-S-Glutathionyl caftaric acid
S(C[C@](NC(=O)CC[C@@](N)C(=O)O)C(=O)NCC(=O)O)c1c(O)c(O)ccc1/C=C/C(=O)O[C@@](C(=O)O)[C@@](O)C(=O)O	2-S-Glutathionyl caftaric acid
O=C(OC[C@@]([C@@](CC[C@@](C)[C@@]1[C@]2(C)[C@]([C@]3[C@@]([C@]4(C)[C@@](CC3)CCCC4)CC2)CC1)C)C)/C=C/c1cc(OC)c(O)cc1	24-Methylcholestanol ferulate
O=C(O[C@@]1CC=2[C@@](C)([C@@]3[C@]([C@]4[C@@](C)([C@@]([C@@](CC[C@](C(C)C)C)C)CC4)CC3)CC=2)CC1)/C=C/c1cc(OC)c(O)cc1	24-Methylcholesterol ferulate
O=C(O[C@@]1C[C@]2[C@@](C)([C@]3[C@]([C@@]4[C@@](C)([C@@]([C@@](CCC(C(C)C)=C)C)CC4)CC3)CC2)CC1)/C=C/c1cc(OC)c(O)cc1	24-Methylenecholestanol ferulate
O=C(O[C@@]1C[C@]2[C@@](C)([C@]3[C@]([C@@]4[C@@](C)([C@@]([C@@](CCC(C(C)C)=C)C)CC4)CC3)CC2)CC1)/C=C/c1cc(OC)c(O)cc1	24-Methyllathosterol ferulate
O=C(O[C@]1[C@](OC(=O)/C=C/c2cc(O)c(O)cc2)C[C@@](O)(C(=O)O)C[C@]1O)/C=C/c1cc(O)c(O)cc1	3,4-Dicaffeoylquinic acid
O=C(O[C@@]1[C@](OC(=O)/C=C/c2cc(OC)c(O)cc2)C[C@@](O)(C(=O)O)C[C@]1O)/C=C/c1cc(OC)c(O)cc1	3,4-Diferuloylquinic acid
O=C(O[C@]1C(O)[C@](OC(=O)/C=C/c2cc(O)c(O)cc2)CC(O)(C(=O)O)C1)/C=C/c1cc(O)c(O)cc1	3,5-Dicaffeoylquinic acid
O=C(O[C@]1C(O)[C@](OC(=O)/C=C/c2cc(OC)c(O)cc2)CC(O)(C(=O)O)C1)/C=C/c1cc(OC)c(O)cc1	3,5-Diferuloylquinic acid
O=C(O[C@]1[C@](O)[C@](O)C[C@@](O)(C(=O)O)C1)/C=C/c1cc(O)c(O)cc1	3-Caffeoylquinic acid
O=C(O[C@]1[C@](O)[C@](O)CC(O)(C(=O)O)C1)/C=C/c1cc(OC)c(O)cc1	3-Feruloylquinic acid
O=C(O[C@]1[C@@](O)[C@](O)C[C@](O)(C(=O)O)C1)/C=C/c1ccc(O)cc1	3-p-Coumaroylquinic acid
O=C(O[C@@]1[C@](OC(=O)/C=C/c2cc(O)c(O)cc2)C[C@@](O)(C(=O)O)C[C@]1O)/C=C/c1cc(O)c(O)cc1	4 5-Dicaffeoylquinic acid
O=C(OC1[C@@](O)CC(O)(C(=O)O)C[C@]1O)/C=C/c1cc(O)c(O)cc1	4-Caffeoylquinic acid
O=C(OC1[C@](O)CC(O)(C(=O)O)C[C@]1O)/C=C/c1ccc(O)cc1	4-p-Coumaroylquinic acid
O=C(OC1[C@](O)CC(O)(C(=O)O)C[C@]1O)/C=C/c1cc(OC)c(O)c(OC)c1	4-Sinapoylquinic acid
O=C(O)/C=C/c1cc(OC)c(O)c(-c2c(O)c(OC)cc(/C=C/C(=O)O)c2)c1	5-5'-Dehydrodiferulic acid
O=C(O)/C=C/c1cc(OC)c2O[C@@](c3cc(OC)c(O)cc3)[C@](C(=O)O)c2c1	5-8'-Benzofuran dehydrodiferulic acid
O=C(O)/C(=C/c1cc(OC)c(O)cc1)/c1c(O)c(OC)cc(/C=C\C(=O)O)c1	5-8'-Dehydrodiferulic acid
O=C(O[C@@]1[C@@](O)[C@@](O)C[C@](O)(C(=O)O)C1)/C=C/c1cc(O)c(O)cc1	5-Caffeoylquinic acid
O=C(O[C@]1[C@](O)[C@](O)C[C@@](O)(C(=O)O)C1)/C=C\c1ccc(O)cc1	5-p-Coumaroylquinic acid
O=C(O[C@]1[C@](O)[C@](O)C[C@@](O)(C(=O)O)C1)/C=C/c1cc(OC)c(O)c(OC)c1	5-Sinapoylquinic acid
O=C(Nc1c(C(=O)O)cc(O)cc1)/C=C/c1cc(O)c(O)cc1	Avenanthramide 2c
O=C(Nc1c(C(=O)O)cc(O)cc1)/C=C/c1cc(OC)c(O)cc1	Avenanthramide 2f
O=C(Nc1c(C(=O)O)cc(O)cc1)/C=C/c1ccc(O)cc1	Avenanthramide 2p
O=C(O)/C=C/c1cc(O)c(O)cc1	Caffeic acid
O=C(O)/C=C/c1cc(O)c(O[C@]2[C@](O)[C@@](O)[C@](O)[C@@](C(=O)O)O2)cc1	Caffeic acid 4-O-glucoside
O=C(OCC)/C=C/c1cc(O)c(O)cc1	Caffeic acid ethyl ester
O=C(O)[C@](NC(=O)/C=C/c1cc(O)c(O)cc1)CC(=O)O	Caffeoyl aspartic acid
O=C(O[C@@](C(=O)O)[C@@](OC(=O)/C=C/c1cc(O)c(O)cc1)C(=O)O)/C=C/c1cc(O)c(O)cc1	Chicoric acid
O=C(O)/C=C/c1ccccc1	Cinnamic acid
O=C(O[C@@]1[C@@](O)[C@](O)[C@@](CO)O[C@]1O)/C=C/c1ccccc1	Cinnamoyl glucose
O=C(O)/C=C/c1cc(OC)c(O[C@]2[C@](O)[C@@](O)[C@](O)[C@@](CO)O2)cc1	Ferulic acid 4-O-glucoside
O=C(O[C@@]1[C@@](O)[C@](O)[C@@](CO)O[C@]1O)/C=C/c1cc(OC)c(O)cc1	Feruloyl glucose
O=C(O)/C(/O)=C/c1cc(O)c(O)cc1	Hydroxycaffeic acid
O=C(O)/C=C/c1cc(O)c(OC)cc1	Isoferulic acid
O=C(O)/C=C/c1cc(O)ccc1	m-Coumaric acid
O=C(O)/C=C/c1c(O)cccc1	o-Coumaric acid
O=C(O)/C=C/c1ccc(O)cc1	p-Coumaric acid
O=C(O)/C=C/c1ccc(O[C@]2[C@](O)[C@@](O)[C@](O)[C@@](CO)O2)cc1	p-Coumaric acid 4-O-glucoside
O=C(OCC)/C=C/c1ccc(O)cc1	p-Coumaric acid ethyl ester
O=C(O)[C@](O)C(=O)/C=C/c1ccc(O)cc1	p-Coumaroyl glycolic acid
O=C(O)C(O)(C(=O)/C=C/c1ccc(O)cc1)CC(=O)O	p-Coumaroyl malic acid
O=C(O[C@@](C(=O)O)[C@@](O)C(=O)O)/C=C/c1ccc(O)cc1	p-Coumaroyl tartaric acid
O=C(O[C@@](C(=O)O)Cc1cc(O)c(O)cc1)/C=C/c1cc(O)c(O)cc1	Rosmarinic acid
O=C(O[C@@]1C[C@]2[C@@](C)([C@@]3C([C@]4[C@@](C)([C@@]([C@@](CC[C@](C(C)C)CC)C)CC4)CC3)=CC2)CC1)/C=C/c1cc(OC)c(O)cc1	Schottenol ferulate
O=C(O)/C=C/c1cc(OC)c(O)c(OC)c1	Sinapic acid
O=C(OCC[N+](C)(C)C)/C=C/c1cc(OC)c(O)c(OC)c1	Sinapine
O=C(O[C@@]1CC=2[C@@](C)([C@@]3[C@]([C@]4[C@@](C)([C@@]([C@@](CC[C@](C(C)C)CC)C)CC4)CC3)CC=2)CC1)/C=C/c1cc(OC)c(O)cc1	Sitosterol ferulate
O=C(O[C@]1[C@](O[C@]2[C@](O)[C@](O)[C@@](O)[C@](C)O2)[C@@](O)[C@](OCCc2cc(O)c(O)cc2)O[C@@]1CO)/C=C/c1cc(O)c(O)cc1	Verbascoside
O=C(O)Cc1cc(O)c(O)cc1	3,4-Dihydroxyphenylacetic acid
O=C(O)Cc1ccc(O)cc1	4-Hydroxyphenylacetic acid
O=C(O)Cc1cc(OC)c(O)cc1	Homovanillic acid
O=C(O)Cc1cc(OC)c(OC)cc1	Homoveratric acid
O=C(O)CCc1ccc(O)cc1	Dihydro-p-coumaric acid
O=C(O)CCc1cc(O)c(O)cc1	Dihydrocaffeic acid
Oc1cc(O)cc([C@]2[C@](c3ccc(O)cc3)Oc3c2c(/C=C/c2ccc(O)cc2)cc(O)c3)c1	e-Viniferin
Oc1c2[C@@](c3ccc(O)cc3)[C@@]3c4c(c(O)cc(O)c4)[C@@](c4ccc(O)cc4)[C@@]3c2cc(O)c1	Pallidol
Oc1c(O)ccc(/C=C/c2cc(O)cc(O)c2)c1	Piceatannol
Oc1cc(O)cc(/C=C/c2ccccc2)c1	Pinosylvin
O(C)c1cc(OC)cc(/C=C/c2ccc(O)cc2)c1	Pterostilbene
O(c1cc(O)cc(/C=C/c2ccc(O)cc2)c1)[C@]1[C@](O)[C@@](O)[C@](O)[C@@](CO)O1	Resveratrol 3-O-glucoside
O(c1cc(O)cc(/C=C/c2ccc(O)cc2)c1)[C@]1[C@](O)[C@@](O)[C@](O)[C@@](CO)O1	Resveratrol 5-O-glucoside
O=C(OC[C@@]1[C@@](O)[C@](O)[C@@](O)[C@](Oc2c(-c3cc(O)c(O)cc3)[o+]c3c(c(O)cc(O)c3)c2)O1)CCC(=O)O	Cyanidin 3-O-(6''-succinyl-glucoside)
O=C(OC[C@@]1[C@](O)[C@](O)[C@@](O)[C@@](Oc2c(-c3cc(OC)c(O)c(OC)c3)[o+]c3c(c(O)cc(O)c3)c2)O1)C	Malvidin 3-O-(6''-acetyl-galactoside)
O(C)c1c(O)c(OC)cc(-c2c(O[C@]3[C@](O)[C@@](O)[C@](O)[C@@](CO)O3)cc3c(O)cc(O)cc3[o+]2)c1	Malvidin 3-O-glucoside
O(c1c(-c2ccc(O)cc2)[o+]c2c(c(O)cc(O)c2)c1)[C@@]1[C@@](O)[C@](O)[C@@](O)[C@](CO)O1	Pelargonidin 3-O-glucoside
O(c1c(-c2ccc(O)cc2)[o+]c2c(c(O)cc(O)c2)c1)[C@]1[C@](O[C@]2[C@](O)[C@](O)[C@](O)CO2)[C@](O)[C@](O)[C@@](CO)O1	Pelargonidin 3-O-sambubioside
O=C(OC[C@@]1[C@@](O)[C@](O)[C@@](O)[C@](Oc2c(-c3cc(OC)c(O)cc3)[o+]c3c(c(O)cc(O)c3)c2)O1)C	Peonidin 3-O-(6''-acetyl-glucoside)
O(C)c1c(O)c(O)cc(-c2c(O[C@@]3[C@](O)[C@@](O)[C@@](O)CO3)cc3c(O)cc(O)cc3[o+]2)c1	Peonidin 3-O-arabinoside
O(C)c1c(O)ccc(-c2c(O[C@]3[C@](O)[C@@](O)[C@@](O)[C@@](CO)O3)cc3c(O)cc(O)cc3[o+]2)c1	Peonidin 3-O-galactoside
O(C)c1c(O)ccc(-c2c(O[C@]3[C@](O)[C@@](O)[C@](O)[C@@](CO)O3)cc3c(O)cc(O)cc3[o+]2)c1	Peonidin 3-O-glucoside
O(C)c1c(O)ccc(-c2c(O[C@]3[C@](O)[C@](O)[C@](O)[C@@](CO[C@]4[C@](O)[C@@](O)[C@@](O)[C@@](C)O4)O3)cc3c(O)cc(O)cc3[o+]2)c1	Peonidin 3-O-rutinoside
O(C)c1c(O)c(O)cc(-c2c(O[C@@]3[C@](O)[C@@](O)[C@@](O)CO3)cc3c(O)cc(O)cc3[o+]2)c1	Petunidin 3-O-arabinoside
O(C[C@@]1[C@@](O)[C@](O)[C@@](O)[C@](Oc2c(-c3cc(O)c(O)cc3)[o+]c3c(c(O)cc(O)c3)c2)O1)[C@]1[C@](O)[C@](O)[C@@](O)[C@](C)O1	Petunidin 3-O-rutinoside
[O+]=C1C=C2OC(c3cc(OC)c(O)c(OC)c3)=C(O[C@]3[C@](O)[C@@](O)[C@](O)[C@@](CO)O3)C3=C2C(OC(c2cc(O)c(O)cc2)=C3)=C1	Pinotin A
O=C(O[C@@]1[C@@](c2cc(O)c(O)c(O)c2)Oc2c(c(O)cc(O)c2)C1)c1cc(O)c(O)c(O)c1	(+)-Gallocatechin 3-O-gallate
O=C(O[C@@]1[C@](c2cc(O)c(O)cc2)Oc2c(c(O)cc(O)c2)C1)c1cc(O)c(O)c(O)c1	(-)-Epicatechin 3-O-gallate
Oc1c([C@@]2[C@@](O)[C@@](c3cc(O)c(O)cc3)Oc3c2c(O)cc(O)c3)c2O[C@](c3cc(O)c(O)cc3)[C@](O)[C@@](c3c(O)cc(O)c4c3O[C@](c3cc(O)c(O)cc3)[C@](O)C4)c2c(O)c1	Procyanidin trimer T2
O=C1C(O)=C2C(O)=C(O)C=C([C@@]3[C@](O)Cc4c(O)cc(O)cc4O3)C2=CC([C@@]2[C@](O)Cc3c(O)cc(O)cc3O2)=C1	Theaflavin
O=C(O[C@]1[C@@](C2=CC(=O)C(O)=C3C(O)=C(O)C=C([C@@]4[C@](O)Cc5c(O)cc(O)cc5O4)C3=C2)Oc2c(c(O)cc(O)c2)C1)c1cc(O)c(O)c(O)c1	Theaflavin 3'-O-gallate
O=C1c2c(O)cc(O)c(CC=C(C)C)c2O[C@](c2ccc(O)cc2)C1	8-Prenylnaringenin
O(C)c1ccc([C@]2Oc3c(c(O)cc(O[C@]4[C@](O)[C@@](O)[C@](O)[C@@](CO[C@]5[C@](O)[C@](O)[C@@](O)[C@](C)O5)O4)c3)C(=O)C2)cc1	Didymin
O=C1c2c(O)cc(O[C@]3[C@](O)[C@@](O)[C@](O)[C@@](CO)O3)cc2O[C@](c2cc(O)c(O)cc2)C1	Eriodictyol 7-O-glucoside
O=C1c2c(O)cc(O[C@@]3[C@](O)[C@](O)[C@](O)[C@@](CO[C@@]4[C@](O)[C@](O)[C@](O)[C@@](C)O4)O3)cc2O[C@](c2ccc(O[C@@]3[C@@](O)[C@@](O)[C@@](O)[C@@](CO)O3)cc2)C1	Narirutin 4'-O-glucoside
O=C1c2c(O)c(O)c(O)cc2OC(c2cc(O)c(O)cc2)=C1	6-Hydroxyluteolin
O=C1c2c(O)c(c(O)cc2OC(c2ccc(O)cc2)=C1)[C@]1[C@](O)[C@@](O)[C@](O)[C@@](CO)O1	Apigenin 6-C-glucoside
O=C(OC[C@@]1[C@@](O)[C@@](O)[C@](OC[C@@]2[C@@](O)[C@](O)[C@@](O)[C@](Oc3cc(O)c4C(=O)C=C(c5ccc(O)cc5)Oc4c3)O2)O1)CC(=O)O	Apigenin 7-O-(6''-malonyl-apiosyl-glucoside)
O=C(OC[C@@]1[C@@](O)[C@](O)[C@@](O)[C@](Oc2cc(O)c3C(=O)C=C(c4cc(OC)c(O)cc4)Oc3c2)O1)CC(=O)O	Chrysoeriol 7-O-(6''-malonyl-glucoside)
O(C)c1c(O)ccc(C=2Oc3c(c(O)cc(O[C@@]4[C@@](O)[C@@](O)[C@@](O)[C@@](CO)O4)c3)C(=O)C=2)c1	Chrysoeriol 7-O-glucoside
O(C)c1c(O)c2C(=O)C=C(c3ccc(O)cc3)Oc2cc1OC	Cirsimaritin
O=C1c2c(O)cc(O)cc2OC(c2cc(O)c(O)cc2)=C1	Luteolin
O=C1c2c(O)c(c(O)cc2OC(c2cc(O)c(O)cc2)=C1)[C@]1[C@](O)[C@@](O)[C@](O)[C@@](CO)O1	Luteolin 6-C-glucoside
O=C(O[C@]1[C@](O)[C@@](O)[C@](O)[C@@](C(=O)O)O1)[C@@]1[C@@](O)[C@](O)[C@@](O)[C@](Oc2cc(O)c3C(=O)C=C(c4cc(O)c(O)cc4)Oc3c2)O1	Luteolin 7-O-diglucuronide
O=C1c2c(O)cc(O[C@]3[C@](O)[C@@](O)[C@](O)[C@@](CO)O3)cc2OC(c2cc(O)c(O)cc2)=C1	Luteolin 7-O-glucoside
O=C(O)[C@@]1[C@@](O)[C@](O)[C@@](O)[C@](Oc2cc(O)c3C(=O)C=C(c4cc(O)c(O)cc4)Oc3c2)O1	Luteolin 7-O-glucuronide
O=C(OC[C@@]1[C@@](O)[C@](O)[C@@](O)[C@](Oc2cc(O)c3C(=O)C=C(c4cc(O)c(O)cc4)Oc3c2)O1)CC(=O)O	Luteolin 7-O-malonyl-glucoside
O=C1c2c(O)cc(O[C@]3[C@](O)[C@@](O)[C@](O)[C@@](CO[C@]4[C@](O)[C@](O)[C@@](O)[C@](C)O4)O3)cc2OC(c2cc(O)c(O)cc2)=C1	Luteolin 7-O-rutinoside
O(C)c1c(O)c2C(=O)C=C(c3cc(O)c(O)cc3)Oc2cc1O	Nepetin
O(C)c1c(OC)c2C(=O)C=C(c3ccc(OC)cc3)Oc2cc1OC	Tetramethylscutellarein
O=C(OC[C@@]1[C@@](O)[C@](O)[C@@](O)[C@](OC2=C(c3ccc(O)cc3)Oc3c(c(O)cc(O)c3)C2=O)O1)C	Kaempferol 3-O-acetyl-glucoside
O=C1C(O[C@]2[C@](O)[C@@](O)[C@@](O)[C@@](CO)O2)=C(c2ccc(O)cc2)Oc2c1c(O)cc(O[C@]1[C@](O)[C@](O)[C@@](O)[C@](C)O1)c2	Kaempferol 3-O-galactoside 7-O-rhamnoside
O=C1C(O)=C(c2ccc(O)cc2)Oc2c1c(O)cc(O[C@]1[C@](O[C@]3[C@](O)[C@](O)[C@@](O)[C@](C)O3)[C@@](O)[C@](O)[C@@](CO)O1)c2	Kaempferol 3-O-rutinoside
O=C1C(O[C@]2[C@](O[C@]3[C@](O)[C@@](O)[C@](O)[C@@](CO)O3)[C@@](O)[C@](O)[C@@](CO)O2)=C(c2ccc(O)cc2)Oc2c1c(O)cc(O)c2	Kaempferol 3-O-sophoroside
O=C1C(O[C@]2[C@](O[C@]3[C@](O)[C@@](O)[C@](O)[C@@](CO)O3)[C@@](O)[C@](O)[C@@](CO)O2)=C(c2ccc(O)cc2)Oc2c1c(O)cc(O[C@]1[C@](O)[C@@](O)[C@](O)[C@@](CO)O1)c2	Kaempferol 3-O-sophoroside 7-O-glucoside
O=C1C(O[C@]2[C@](O)[C@@](O)[C@](O)[C@@](CO[C@]3[C@](O)[C@](O[C@]4[C@](O)[C@](O)[C@@](O)[C@](C)O4)[C@@](O)[C@](C)O3)O2)=C(c2ccc(O)cc2)Oc2c1c(O)cc(O)c2	Kaempferol 3-O-xylosyl-rutinoside
O=C1C([O-])=C(c2ccc(O)cc2)Oc2c1c(O)cc(O[C@@]1[C@](O)[C@@](O)[C@](O)[C@@](CO)O1)c2	Kaempferol 7-O-glucoside
O=C1C(O[C@]2[C@](O)[C@](O)[C@@](O)[C@](C)O2)=C(c2cc(O)c(O)c(O)c2)Oc2c1c(O)cc(O)c2	Myricetin 3-O-rhamnoside
O(C)c1c(O)c2C(=O)C(O[C@@]3[C@@](O[C@@]4[C@@](O)C(O)(CO)CO4)[C@@](O)[C@@](O)[C@@](CO[C@@]4[C@@](O)[C@@](O)[C@@](O)[C@@](CO)O4)O3)=C(c3cc(O)c(O)cc3)Oc2cc1O	Patuletin 3-O-glucosyl-(1->6)-[apiosyl(1->2)]-glucoside
O=C1C(O[C@]2[C@](O)[C@@](O)[C@](O)[C@@](CO)O2)=C(c2cc(O)c(O[C@]3[C@](O)[C@@](O)[C@](O)[C@@](CO)O3)cc2)Oc2c1c(O)cc(O)c2	Quercetin 3-O-glucoside
O=C1C(O[C@]2[C@](O)[C@@](O)[C@@](O)[C@@](CO[C@]3[C@](O)[C@](O)[C@@](O[C@]4[C@](O)[C@](O)[C@@](O)[C@](C)O4)[C@](C)O3)O2)=C(c2cc(O)c(O)cc2)Oc2c1c(O)cc(O)c2	Quercetin 3-O-rhamnosyl-rhamnosyl-glucoside
O=C1C(O[C@]2[C@](O)[C@@](O)[C@](O)[C@@](CO[C@]3[C@](O)[C@](O)[C@@](O)[C@](C)O3)O2)=C(c2cc(O)c(O)cc2)Oc2c1c(O)cc(O)c2	Quercetin 3-O-rutinoside
O=C(OC[C@@]1[C@@](O)[C@](O)[C@@](O)[C@](Oc2cc(O)c3C(=O)C(c4ccc(O)cc4)=COc3c2)O1)CC(=O)O	6''-O-Malonylgenistin
O=C1C(c2ccc(O)cc2)=COc2c1c(O)cc(O)c2	Genistein
O(C)c1c(O)ccc([C@@](O)[C@@]2C(=O)OC[C@@]2Cc2cc(OC)c(O)cc2)c1	7-Hydroxymatairesinol
O(C)c1c(O)ccc(C[C@]2[C@@](Cc3cc(OC)c(O)cc3)COC2)c1	Anhydro-secoisolariciresinol
O(C)c1c(O)c(OC)cc([C@@]2OC[C@@]3[C@@](c4cc(OC)c(O)cc4)OC[C@]23)c1	Medioresinol
O(C)c1c(O)ccc([C@]2OC[C@@]3[C@@](c4cc(OC)c(O)cc4)OC[C@]23)c1	Pinoresinol
O(C)c1c(OC)ccc(C[C@@]2[C@@](O)(Cc3cc(OC)c(O)cc3)C(=O)OC2)c1	Trachelogenin
Oc1cc(O)cc(CCCCCCCCCCCCCCCCCCC)c1	5-Nonadecylresorcinol
Oc1cc(O)cc(CCCCCCCCCCCCCCC)c1	5-Pentadecylresorcinol
O=Cc1cc(OC)c(O)c(OC)c1	Syringaldehyde
O=C([C@@](O)CO)c1cc(OC)c(O)cc1	2 3-Dihydroxy-1-guaiacylpropanone
O=C1Oc2c(C(O)=C1)cccc2	4-Hydroxycoumarin
O(C)c1c(O)cc2OC(=O)C=Cc2c1	Scopoletin
O(C)c1c(O)ccc(CC=C)c1	Eugenol
O(C)c1c(O)cccc1	Guaiacol
Oc1ccccc1	Phenol
O=C(O)[C@@]12c3c(O)c(O)c(C(C)C)cc3CC[C@]1C(C)(C)CCC2	Carnosic acid
O=Cc1c2[C@]3(C(=O)Oc2c(O)c(C(C)C)c1)[C@@](C=O)C(C)(C)CCC3	Rosmadial
O=C1O[C@@]2[C@@](O)c3c(c(O)c(O)c(C(C)C)c3)[C@]31[C@]2C(C)(C)CCC3	Rosmanol
OCCc1cc(O)c(O)cc1	Hydroxytyrosol
O=C(OCCc1cc(O)c(O)cc1)C[C@]1/C(=C\C)/[C@](O)OC=C1C(=O)OC	Oleuropein-aglycone
O=C(OCCc1ccc(O)cc1)C[C@](/C(/C=O)=C\C)CC=O	p-HPEA-EDA
O=C(O)c1c(O)c(O)ccc1	2,3-Dihydroxybenzoic acid
O=C(O)c1c(O)cccc1O	2,6-Dihydroxybenzoic acid
O=C(O)c1c(O)cccc1	2-Hydroxybenzoic acid
O=C(O)c1cc(O)cc(O)c1	3,5-Dihydroxybenzoic acid
O=C(O[C@]1[C@@](O)[C@](O)C[C@](O)(C(=O)O)C1)c1cc(O)c(O)c(O)c1	5-O-Galloylquinic acid
O=C(O[C@@]1[C@](O)[C@@](O)[C@](Oc2c(O)c3OC(=O)c4c-5c(c(O)c(O)c4)OC(=O)c(c3-5)c2)OC1)C	Ellagic acid acetyl-arabinoside
O=C(O[C@]1[C@](O)[C@@](O)[C@](Oc2c(O)c3OC(=O)c4c-5c(c(O)c(O)c4)OC(=O)c(c3-5)c2)OC1)C	Ellagic acid acetyl-xyloside
O=C(OCC)c1cc(O)c(O)c(O)c1	Gallic acid ethyl ester
O=C(O[C@]1[C@](O)[C@@](O)[C@](CO)O[C@@]1OC[C@@]1[C@@](O)[C@](O)[C@@](OC(=O)/C=C/c2cc(OC)c(O)cc2)[C@](OC(=O)/C=C/c2cc(OC)c(O)c(OC)c2)O1)/C=C/c1cc(OC)c(O)c(OC)c1	1,2'-Disinapoyl-2-feruloylgentiobiose
O=C(O[C@]1[C@@](O)[C@](O)C[C@](O)(C(=O)O)C1)/C=C/c1cc(OC)c(O)c(OC)c1	3-Sinapoylquinic acid
O=C(OC1[C@](O)CC(O)(C(=O)O)C[C@]1O)/C=C/c1cc(OC)c(O)cc1	4-Feruloylquinic acid
O=C(O[C@]1[C@@](O)[C@](O)C[C@](O)(C(=O)O)C1)/C=C/c1cc(OC)c(O)cc1	5-Feruloylquinic acid
O=C(O)/C(/Oc1c(OC)cc(/C=C\C(=O)O)cc1)=C\c1cc(OC)c(O)cc1	8-O-4'-Dehydrodiferulic acid
O=C(Nc1c(C(=O)O)ccc(O)c1)/C=C/c1cc(O)c(O)cc1	Avenanthramide K
O=C(C(=O)/C=C/c1cc(O)c(O)cc1)[C@](O)[C@@](O)[C@](O)[C@](O)CO	Caffeoyl glucose
O=C(O[C@@](C(=O)O)[C@@](O)C(=O)O)/C=C/c1cc(O)c(O)cc1	Caffeoyl tartaric acid
O=C(O)/C=C/c1cc(OC)c(O)cc1	Ferulic acid
O=C(O[C@](C(=O)O)[C@](O)C(=O)O)/C=C/c1cc(OC)c(O)cc1	Feruloyl tartaric acid
O=C(O[C@@]1[C@](O)[C@](O)[C@@](O)[C@@](CO)O1)/C=C/c1ccc(O)cc1	p-Coumaroyl glucose
O=C(Oc1ccc(C[C@](N)C(=O)O)cc1)/C=C/c1ccc(O)cc1	p-Coumaroyl tyrosine
O=C(OC1[C@](O)CC(O)(C(=O)O)C[C@]1O)/C=C/c1ccc(O)cc1	p-Coumaroylquinic acid
O=C(O[C@@]1C[C@]2[C@@](C)([C@@]3[C@]([C@@]4[C@@](C)([C@@]([C@@](CC[C@](C(C)C)CC)C)CC4)CC3)CC2)CC1)/C=C/c1cc(OC)c(O)cc1	Stigmastanol ferulate
O=C(O)[C@](OC)c1ccccc1	Methoxyphenylacetic acid
Oc1cc(O)cc(/C=C/c2cc3[C@@](c4cc(O)cc(O)c4)[C@](c4ccc(O)cc4)Oc3cc2)c1	d-Viniferin
O(c1c(O)ccc(/C=C/c2cc(O)cc(O)c2)c1)[C@]1[C@](O)[C@@](O)[C@](O)[C@@](CO)O1	Piceatannol 3-O-glucoside
Oc1cc(O)cc(/C=C/c2ccc(O)cc2)c1	Resveratrol
O=C(O[C@@]1[C@@](O)[C@](O)[C@@](CO)O[C@]1O[C@]1[C@](C=C)[C@]2C(C(=O)OCC2)=CO1)c1c(O)cc(O)cc1-c1cc(O)ccc1	Amarogentin*
Chemical structures of all compounds except * were obtained from Phenol Explorer (http://phenol-explorer.eu/, final confirmed on 20 July 2024.) .
*, chemical structures of Amarogentin was obtained from reference No.2

## Sheet: Table S3
Table S3 Descriptors and classifications calculated in QSAR analysis.
Code	Class	Description
apol	2D	Sum of atomic polarizabilities
arorings	2D	Number of aromatic rings
ast_fraglike	2D	Astex Fragment-like Test
ast_fraglike_ext	2D	Astex Fragment-like Test (Extended)
ast_violation	2D	Astex Fragment-like Violation Count
ast_violation_ext	2D	Astex Fragment-like Violation Count (Extended)
a_acc	2D	Number of H-bond acceptor atoms
a_acid	2D	Number of acidic atoms
a_aro	2D	Number of aromatic atoms
a_base	2D	Number of basic atoms
a_count	2D	Number of atoms
a_don	2D	Number of H-bond donor atoms
a_donacc	2D	Number of H-bond donor + acceptor atoms
a_heavy	2D	Number of heavy atoms
a_hyd	2D	Number of hydrophobic atoms
a_IC	2D	Atom information content (total)
a_ICM	2D	Atom information content (mean)
a_nB	2D	Number of boron atoms
a_nBr	2D	Number of bromine atoms
a_nC	2D	Number of carbon atoms
a_nCl	2D	Number of chlorine atoms
a_nF	2D	Number of fluorine atoms
a_nH	2D	Number of hydrogen atoms
a_nI	2D	Number of iodine atoms
a_nN	2D	Number of nitrogen atoms
a_nNO	2D	Number of nitrogen and oxygen atoms
a_nO	2D	Number of oxygen atoms
a_nP	2D	Number of phosphorus atoms
a_nS	2D	Number of sulfur atoms
balabanJ	2D	Balaban averaged distance sum connectivity
BCUT_PEOE_0	2D	PEOE Charge BCUT (0/3)
BCUT_PEOE_1	2D	PEOE Charge BCUT (1/3)
BCUT_PEOE_2	2D	PEOE Charge BCUT (2/3)
BCUT_PEOE_3	2D	PEOE Charge BCUT (3/3)
BCUT_SLOGP_0	2D	LogP BCUT (0/3)
BCUT_SLOGP_1	2D	LogP BCUT (1/3)
BCUT_SLOGP_2	2D	LogP BCUT (2/3)
BCUT_SLOGP_3	2D	LogP BCUT (3/3)
BCUT_SMR_0	2D	Molar Refractivity BCUT (0/3)
BCUT_SMR_1	2D	Molar Refractivity BCUT (1/3)
BCUT_SMR_2	2D	Molar Refractivity BCUT (2/3)
BCUT_SMR_3	2D	Molar Refractivity BCUT (3/3)
bpol	2D	Difference of bonded atom polarizabilities
b_1rotN	2D	Number of rotatable single bonds
b_1rotR	2D	Fraction of rotatable single bonds
b_ar	2D	Number of aromatic bonds
b_count	2D	Number of bonds
b_double	2D	Number of double bonds
b_heavy	2D	Number of heavy-heavy bonds
b_max1len	2D	Maximum rotatable bond chain length
b_rotN	2D	Number of rotatable bonds
b_rotR	2D	Fraction of rotatable bonds
b_single	2D	Number of single bonds
b_triple	2D	Number of triple bonds
chi0	2D	Atomic connectivity index (order 0)
chi0v	2D	Atomic valence connectivity index (order 0)
chi0v_C	2D	Carbon valence connectivity index (order 0)
chi0_C	2D	Carbon connectivity index (order 0)
chi1	2D	Atomic connectivity index (order 1)
chi1v	2D	Atomic valence connectivity index (order 1)
chi1v_C	2D	Carbon valence connectivity index (order 1)
chi1_C	2D	Carbon connectivity index (order 1)
chiral	2D	Number of chiral centers
chiral_u	2D	Number of unconstrained chiral centers
density	2D	Mass density (AMU/A**3)
diameter	2D	Largest vertex eccentricity in graph
FCharge	2D	Sum of formal charges
GCUT_PEOE_0	2D	PEOE Charge GCUT (0/3)
GCUT_PEOE_1	2D	PEOE Charge GCUT (1/3)
GCUT_PEOE_2	2D	PEOE Charge GCUT (2/3)
GCUT_PEOE_3	2D	PEOE Charge GCUT (3/3)
GCUT_SLOGP_0	2D	LogP GCUT (0/3)
GCUT_SLOGP_1	2D	LogP GCUT (1/3)
GCUT_SLOGP_2	2D	LogP GCUT (2/3)
GCUT_SLOGP_3	2D	LogP GCUT (3/3)
GCUT_SMR_0	2D	Molar Refractivity GCUT (0/3)
GCUT_SMR_1	2D	Molar Refractivity GCUT (1/3)
GCUT_SMR_2	2D	Molar Refractivity GCUT (2/3)
GCUT_SMR_3	2D	Molar Refractivity GCUT (3/3)
h_ema	2D	Sum of EHT acceptor strengths
h_emd	2D	Sum of EHT donor strengths
h_emd_C	2D	Sum of EHT carbon donor strengths
h_logD	2D	Octanol/water distribution coefficient (pH=7)
h_logP	2D	Octanol/water partition coefficient
h_logS	2D	Log solubility in water
h_log_dbo	2D	Sum of log (1 + d-bond orders)
h_log_pbo	2D	Sum of log (1 + p-bond orders)
h_mr	2D	Molar Refractivity
h_pavgQ	2D	Average total charge (pH=7)
h_pKa	2D	Acidity (pH=7)
h_pKb	2D	Basicity (pH=7)
h_pstates	2D	Entropic state count (pH=7)
h_pstrain	2D	Protonation state strain energy (pH=7)
Kier1	2D	First kappa shape index
Kier2	2D	Second kappa shape index
Kier3	2D	Third kappa shape index
KierA1	2D	First alpha modified shape index
KierA2	2D	Second alpha modified shape index
KierA3	2D	Third alpha modified shape index
KierFlex	2D	Molecular flexibility
lip_acc	2D	Lipinski Acceptor Count
lip_don	2D	Lipinski Donor Count
lip_druglike	2D	Lipinski Druglike Test
lip_violation	2D	Lipinski Violation Count
logP(o/w)	2D	Log octanol/water partition coefficient
logS	2D	Log Solubility in Water
mr	2D	Molar refractivity
mutagenic	2D	Molecule is mutagenic
nmol	2D	Number of molecules
opr_brigid	2D	Oprea Rigid Bond Count
opr_leadlike	2D	Oprea Leadlike Test
opr_nring	2D	Oprea Ring Count
opr_nrot	2D	Oprea Rotatable Bond Count
opr_violation	2D	Oprea Violation Count
PC+	2D	Total positive partial charge
PC-	2D	Total negative partial charge
PEOE_PC+	2D	Total positive partial charge
PEOE_PC-	2D	Total negative partial charge
PEOE_RPC+	2D	Relative positive partial charge
PEOE_RPC-	2D	Relative negative partial charge
PEOE_VSA+0	2D	Total positive 0 vdw surface area
PEOE_VSA+1	2D	Total positive 1 vdw surface area
PEOE_VSA+2	2D	Total positive 2 vdw surface area
PEOE_VSA+3	2D	Total positive 3 vdw surface area
PEOE_VSA+4	2D	Total positive 4 vdw surface area
PEOE_VSA+5	2D	Total positive 5 vdw surface area
PEOE_VSA+6	2D	Total positive 6 vdw surface area
PEOE_VSA-0	2D	Total negative 0 vdw surface area
PEOE_VSA-1	2D	Total negative 1 vdw surface area
PEOE_VSA-2	2D	Total negative 2 vdw surface area
PEOE_VSA-3	2D	Total negative 3 vdw surface area
PEOE_VSA-4	2D	Total negative 4 vdw surface area
PEOE_VSA-5	2D	Total negative 5 vdw surface area
PEOE_VSA-6	2D	Total negative 6 vdw surface area
PEOE_VSA_FHYD	2D	Fractional hydrophobic vdw surface area
PEOE_VSA_FNEG	2D	Fractional negative vdw surface area
PEOE_VSA_FPNEG	2D	Fractional polar negative vdw surface area
PEOE_VSA_FPOL	2D	Fractional polar vdw surface area
PEOE_VSA_FPOS	2D	Fractional positive vdw surface area
PEOE_VSA_FPPOS	2D	Fractional polar positive vdw surface area
PEOE_VSA_HYD	2D	Total hydrophobic vdw surface area
PEOE_VSA_NEG	2D	Total negative vdw surface area
PEOE_VSA_PNEG	2D	Total polar negative vdw surface area
PEOE_VSA_POL	2D	Total polar vdw surface area
PEOE_VSA_POS	2D	Total positive vdw surface area
PEOE_VSA_PPOS	2D	Total polar positive vdw surface area
petitjean	2D	(diameter - radius) / diameter
petitjeanSC	2D	(diameter - radius) / radius
Q_PC+	2D	Total positive partial charge
Q_PC-	2D	Total negative partial charge
Q_RPC+	2D	Relative positive partial charge
Q_RPC-	2D	Relative negative partial charge
Q_VSA_FHYD	2D	Fractional hydrophobic vdw surface area
Q_VSA_FNEG	2D	Fractional negative vdw surface area
Q_VSA_FPNEG	2D	Fractional polar negative vdw surface area
Q_VSA_FPOL	2D	Fractional polar vdw surface area
Q_VSA_FPOS	2D	Fractional positive vdw surface area
Q_VSA_FPPOS	2D	Fractional polar positive vdw surface area
Q_VSA_HYD	2D	Total hydrophobic vdw surface area
Q_VSA_NEG	2D	Total negative vdw surface area
Q_VSA_PNEG	2D	Total polar negative vdw surface area
Q_VSA_POL	2D	Total polar vdw surface area
Q_VSA_POS	2D	Total positive vdw surface area
Q_VSA_PPOS	2D	Total polar positive vdw surface area
radius	2D	Smallest vertex eccentricity in graph
RBC	2D	Number of rotatable bonds
reactive	2D	Molecule is reactive
rings	2D	Number of rings
RPC+	2D	Relative positive partial charge
RPC-	2D	Relative negative partial charge
rsynth	2D	Synthetic Feasibility
SlogP	2D	Log Octanol/Water Partition Coefficient
SlogP_VSA0	2D	Bin 0 SlogP (-10 ,-0.40]
SlogP_VSA1	2D	Bin 1 SlogP (-0.40,-0.20]
SlogP_VSA2	2D	Bin 2 SlogP (-0.20, 0.00]
SlogP_VSA3	2D	Bin 3 SlogP ( 0.00, 0.10]
SlogP_VSA4	2D	Bin 4 SlogP ( 0.10, 0.15]
SlogP_VSA5	2D	Bin 5 SlogP ( 0.15, 0.20]
SlogP_VSA6	2D	Bin 6 SlogP ( 0.20, 0.25]
SlogP_VSA7	2D	Bin 7 SlogP ( 0.25, 0.30]
SlogP_VSA8	2D	Bin 8 SlogP ( 0.30, 0.40]
SlogP_VSA9	2D	Bin 9 SlogP ( 0.40,10]
SMR	2D	Molar Refractivity
SMR_VSA0	2D	Bin 0 SMR (0.000,0.110]
SMR_VSA1	2D	Bin 1 SMR (0.110,0.260]
SMR_VSA2	2D	Bin 2 SMR (0.260,0.350]
SMR_VSA3	2D	Bin 3 SMR (0.350,0.390]
SMR_VSA4	2D	Bin 4 SMR (0.390,0.440]
SMR_VSA5	2D	Bin 5 SMR (0.440,0.485]
SMR_VSA6	2D	Bin 6 SMR (0.485,0.560]
SMR_VSA7	2D	Bin 7 SMR (0.560,10]
TPSA	2D	Topological Polar Surface Area (A**2)
VAdjEq	2D	Vertex adjacency information (equal)
VAdjMa	2D	Vertex adjacency information (mag)
VDistEq	2D	Vertex distance equality index
VDistMa	2D	Vertex distance magnitude index
vdw_area	2D	Van der Waals surface area (A**2)
vdw_vol	2D	Van der Waals volume (A**3)
vsa_acc	2D	VDW acceptor surface area (A**2)
vsa_acid	2D	VDW acidic surface area (A**2)
vsa_base	2D	VDW basic surface area (A**2)
vsa_don	2D	VDW donor surface area (A**2)
vsa_hyd	2D	VDW hydrophobe surface area (A**2)
vsa_other	2D	VDW other surface area (A**2)
vsa_pol	2D	VDW polar surface area (A**2)
Weight	2D	Molecular weight (g/mol)
weinerPath	2D	Weiner path number
weinerPol	2D	Weiner polarity number
zagreb	2D	Zagreb index
ASA	i3D	Water accessible surface area
ASA+	i3D	Positive accessible surface area
ASA-	i3D	Negative accessible surface area
ASA_H	i3D	Total hydrophobic surface area
ASA_P	i3D	Total polar surface area
CASA+	i3D	Charge-weighted positive surface area
CASA-	i3D	Charge-weighted negative surface area
DASA	i3D	Absolute difference in surface area
DCASA	i3D	Absolute difference in charge-weighted areas
dens	i3D	Mass density (AMU/A^3)
dipole	i3D	Dipole moment
E	i3D	Potential Energy
E_ang	i3D	Angle Bend Energy
E_ele	i3D	Electrostatic energy
E_nb	i3D	Non-bonded energy
E_oop	i3D	Out-of-plane Energy
E_sol	i3D	Solvation energy
E_stb	i3D	Stretch-bend energy
E_str	i3D	Bond stretch energy
E_strain	i3D	E minus energy of local minimum
E_tor	i3D	Torsion energy
E_vdw	i3D	Van der Waals energy
FASA+	i3D	Fractional positive accessible surface area
FASA-	i3D	Fractional negative accessible surface area
FASA_H	i3D	Fractional hydrophobic surface area
FASA_P	i3D	Fractional polar surface area
FCASA+	i3D	Fractional charge-weighted positive surface area
FCASA-	i3D	Fractional charge-weighted negative surface area
glob	i3D	Molecular globularity
npr1	i3D	Normalized PMI ratio (1) (pmi1 / pmi3)
npr2	i3D	Normalized PMI ratio (2) (pmi2 / pmi3)
pmi	i3D	Principal moment of inertia
pmi1	i3D	Principal moment of inertia (1)
pmi2	i3D	Principal moment of inertia (2)
pmi3	i3D	Principal moment of inertia (3)
rgyr	i3D	Radius of gyration
std_dim1	i3D	Standard dimension 1
std_dim2	i3D	Standard dimension 2
std_dim3	i3D	Standard dimension 3
vol	i3D	Van der Waals volume
VSA	i3D	Van der Waals surface area
vsurf_A	i3D	Amphiphilic moment
vsurf_CP	i3D	Critical packing parameter
vsurf_CW1	i3D	Capacity factor at -0.2
vsurf_CW2	i3D	Capacity factor at -0.5
vsurf_CW3	i3D	Capacity factor at -1.0
vsurf_CW4	i3D	Capacity factor at -2.0
vsurf_CW5	i3D	Capacity factor at -3.0
vsurf_CW6	i3D	Capacity factor at -4.0
vsurf_CW7	i3D	Capacity factor at -5.0
vsurf_CW8	i3D	Capacity factor at -6.0
vsurf_D1	i3D	Hydrophobic volume at -0.2
vsurf_D2	i3D	Hydrophobic volume at -0.4
vsurf_D3	i3D	Hydrophobic volume at -0.6
vsurf_D4	i3D	Hydrophobic volume at -0.8
vsurf_D5	i3D	Hydrophobic volume at -1.0
vsurf_D6	i3D	Hydrophobic volume at -1.2
vsurf_D7	i3D	Hydrophobic volume at -1.4
vsurf_D8	i3D	Hydrophobic volume at -1.6
vsurf_DD12	i3D	vsurf_EDmin1, vsurf_EDmin2 distance
vsurf_DD13	i3D	vsurf_EDmin1, vsurf_EDmin3 distance
vsurf_DD23	i3D	vsurf_EDmin2, vsurf_EDmin3 distance
vsurf_DW12	i3D	vsurf_EWmin1, vsurf_EWmin2 distance
vsurf_DW13	i3D	vsurf_EWmin1, vsurf_EWmin3 distance
vsurf_DW23	i3D	vsurf_EWmin2, vsurf_EWmin3 distance
vsurf_EDmin1	i3D	Lowest hydrophobic energy
vsurf_EDmin2	i3D	2nd lowest hydrophobic energy
vsurf_EDmin3	i3D	3rd lowest hydrophobic energy
vsurf_EWmin1	i3D	Lowest hydrophilic energy
vsurf_EWmin2	i3D	2nd lowest hydrophilic energy
vsurf_EWmin3	i3D	3rd lowest hydrophilic energy
vsurf_G	i3D	Surface globularity
vsurf_HB1	i3D	H-bond donor capacity at -0.2
vsurf_HB2	i3D	H-bond donor capacity at -0.5
vsurf_HB3	i3D	H-bond donor capacity at -1.0
vsurf_HB4	i3D	H-bond donor capacity at -2.0
vsurf_HB5	i3D	H-bond donor capacity at -3.0
vsurf_HB6	i3D	H-bond donor capacity at -4.0
vsurf_HB7	i3D	H-bond donor capacity at -5.0
vsurf_HB8	i3D	H-bond donor capacity at -6.0
vsurf_HL1	i3D	First hydrophilic-lipophilic balance
vsurf_HL2	i3D	Second hydrophilic-lipophilic balance
vsurf_ID1	i3D	Hydrophobic integy moment at -0.2
vsurf_ID2	i3D	Hydrophobic integy moment at -0.4
vsurf_ID3	i3D	Hydrophobic integy moment at -0.6
vsurf_ID4	i3D	Hydrophobic integy moment at -0.8
vsurf_ID5	i3D	Hydrophobic integy moment at -1.0
vsurf_ID6	i3D	Hydrophobic integy moment at -1.2
vsurf_ID7	i3D	Hydrophobic integy moment at -1.4
vsurf_ID8	i3D	Hydrophobic integy moment at -1.6
vsurf_IW1	i3D	Hydrophilic integy moment at -0.2
vsurf_IW2	i3D	Hydrophilic integy moment at -0.5
vsurf_IW3	i3D	Hydrophilic integy moment at -1.0
vsurf_IW4	i3D	Hydrophilic integy moment at -2.0
vsurf_IW5	i3D	Hydrophilic integy moment at -3.0
vsurf_IW6	i3D	Hydrophilic integy moment at -4.0
vsurf_IW7	i3D	Hydrophilic integy moment at -5.0
vsurf_IW8	i3D	Hydrophilic integy moment at -6.0
vsurf_R	i3D	Surface rugosity
vsurf_S	i3D	Interaction field area
vsurf_V	i3D	Interaction field volume
vsurf_W1	i3D	Hydrophilic volume at -0.2
vsurf_W2	i3D	Hydrophilic volume at -0.5
vsurf_W3	i3D	Hydrophilic volume at -1.0
vsurf_W4	i3D	Hydrophilic volume at -2.0
vsurf_W5	i3D	Hydrophilic volume at -3.0
vsurf_W6	i3D	Hydrophilic volume at -4.0
vsurf_W7	i3D	Hydrophilic volume at -5.0
vsurf_W8	i3D	Hydrophilic volume at -6.0
vsurf_Wp1	i3D	Polar volume at -0.2
vsurf_Wp2	i3D	Polar volume at -0.5
vsurf_Wp3	i3D	Polar volume at -1.0
vsurf_Wp4	i3D	Polar volume at -2.0
vsurf_Wp5	i3D	Polar volume at -3.0
vsurf_Wp6	i3D	Polar volume at -4.0
vsurf_Wp7	i3D	Polar volume at -5.0
vsurf_Wp8	i3D	Polar volume at -6.0
dipoleX	x3D	Dipole moment (X)
dipoleY	x3D	Dipole moment (Y)
dipoleZ	x3D	Dipole moment (Z)
E_rele	x3D	Electrostatic Interaction Energy
E_rnb	x3D	Non-bonded Interaction Energy
E_rsol	x3D	Solvation Correction Difference
E_rvdw	x3D	Van der Waals Interaction Energy
pmiX	x3D	Principal moment of inertia (X)
pmiY	x3D	Principal moment of inertia (Y)
pmiZ	x3D	Principal moment of inertia (Z)

## Sheet: Table S4
Table S4 Chemical structure of known ligands of T2R46 (SMILES).
SMILES	Compound
O(C)c1cc2c([C@@](O)[C@]3N4C[C@](C=C)[C@@](C3)CC4)ccnc2cc1	Quinine
O=C1[C@@](C)[C@]2[C@](O1)C1=C(C)[C@@]3[C@]45C(C)=C[C@@]([C@]4[C@](O)(C)CC[C@]4[C@](C)C(=O)O[C@]54)[C@@]3[C@]1[C@](O)(C)CC2	Absinthin
O=C1[C@](C)[C@]2[C@@](O1)[C@]1C(C)=CCC31C(C)(O3)CC2	Arborescin
O=C1C(=C)[C@]2[C@](O1)[C@@]1C(C)=CC[C@@]31[C@@](C)(O3)CC2	Arglabin
O=C1C(=C)[C@]2[C@](O1)/C=C(/C)\CC[C@@](O)C(=C)CC2	Artemorin
O=C1N(C)C(=O)c2n(C)cnc2N1C	Caffeine
O=C(O[C@]1[C@@](C)[C@](C=O)(C[C@@](O)c2cocc2)[C@@]2[C@](C)([C@](O)(C)[C@](O)CC2)C1)C	Cascarillin
O=C1C(=C)[C@]2[C@](O1)[C@]1[C@](C)(O1)CC/C=C(/C)\CC2	Parthenolide
O(C)C=1C(=O)[C@@]2[C@@]3(C)C(=O)C(OC)=C[C@@](C)[C@@]3C[C@@]3[C@@]2(C)[C@](C=1C)CC(=O)O3	Quassin
S(c1n(C)cnc1[N+](=O)[O-])c1ncnc2nc[nH]c12	Azathioprine
O=C(OCC(COC(=O)N)(CCC)C)NC(C)C	Carisoprodol
Clc1ccc([C@@](CCN(C)C)c2ncccc2)cc1	Chlorpheniramine
OC(CCCN1CCCCC1)(c1ccccc1)c1ccccc1	Diphenidol
ClC(Cl)C(=O)N[C@@]([C@](O)c1ccc([N+](=O)[O-])cc1)CO	Chloramphenicol
O=C(OC)[C@]1[C@@](O)CC[C@@]2[C@@]1C[C@@]1N(C2)CCc2c3c([nH]c12)cccc3	Yohimbine
O=C1O[C@]2[C@]3(C)[C@](O)([C@]4C(=O)O[C@@]2[C@]4C(=C)C)C[C@]2O[C@@]132	Picrotoxinin
O(C)c1c(OC)cc2c(N3C(=O)C[C@]4OCC=C5[C@]6[C@@]4[C@@]3[C@]32[C@@](N(C5)CC3)C6)c1	Brucine
O=C(N[C@@]1C=2C(c3c(OC)c(OC)c(OC)cc3CC1)=CC=C(OC)C(=O)C=2)C	Colchicine
O=C(Nc1c(C)cccc1C)C[N+](CC)(CC)Cc1ccccc1	Denatonium benzoate
O=C1C(=C)[C@@]2[C@](O)CC(=C)[C@@]3[C@@]([C@@](C)C(=O)C3)[C@]2O1	Grosheimin grossheimin
O=C1/C(=C/C[C@@]2C(=C)CC[C@@]3[C@@](CO)(C)[C@](O)CC[C@@]23C)/[C@](O)CO1	Andrographolide
O=C(O[C@@]1[C@]2C(=C)C(=O)O[C@@]2/C=C(\CO)/CC/C=C(/C)\C1)C([C@@](O)CO)=C	Cnicin
O=C1C(=C)[C@]2[C@@]([C@@](O)[C@@]3(C)CC([C@](OO)CC3)=CC2)O1	Crispolide
O=C(CO)[C@]1(O)[C@]2(C)[C@]([C@]3[C@@]([C@]4(C)C(=CC(=O)CC4)CC3)[C@@](O)C2)CC1	Hydrocortisone
O([C@](c1c(C)cccc1)c1ccccc1)CCN(C)C	Orphenadrine
O=C1C(=C)[C@]2[C@](O)/C=C(/C)\CC[C@@](O)C(=C)C[C@@]2O1	Tatridin B
O(C)c1c2occc2cc2c1OC(=O)C=C2	Methoxsalen xanthotoxin
O=C1[C@@](C)[C@@]2[C@@](O)C[C@]3(C)C(=C(C)C(=O)C=C3)[C@]2O1	Artemisinin
O=C1[C@@](C)[C@]2[C@](O1)C1=C(C)C(=O)C=C[C@]1(C)CC2	α-Santonin(-)-Form
O=C(OC[C@]1(O[C@@]2[C@](OC(=O)C)[C@@](OC(=O)C)[C@](OC(=O)C)[C@@](COC(=O)C)O2)[C@@](OC(=O)C)[C@](OC(=O)C)[C@@](COC(=O)C)O1)C	Sucrose Octaacetate
O=C(O[C@@]1[C@]2C(=C)C(=O)O[C@@]2[C@]2C(=C)[C@@](O)C[C@]2C(=C)C1)C(CO)=C	Cynanopicrin
S(=O)(=O)(O)CCN	Taurine
O=C1O[C@]2[C@]3(C)[C@](O)([C@]4C(=O)O[C@@]2[C@]4C(O)(C)C)C[C@]2O[C@@]132	Picrotin
O=C(O[C@@]1C(=C)[C@](O)CC/C(/C)=C\[C@@]2OC(=O)[C@](C)[C@@]2C1)C	Herbolide D
O=C1C(=C)[C@]2[C@](O1)/C=C(/C)\CC/C=C(/C)\CC2	Costunolide
O=C(C)[C@@]1[C@]2(C)[C@]([C@]3[C@@]([C@]4(C)C(=CC(=O)CC4)CC3)CC2)CC1	Progesterone
ClC[C@]1(O[C@@]2[C@](O)[C@@](O)[C@@](Cl)[C@@](CO)O2)[C@@](O)[C@](O)[C@@](CCl)O1	Sucralose
O=C1[C@]2(C)[C@]([C@]3[C@@]([C@]4(C)[C@](C[C@](O)CC4)CC3)CC2)CC1	Androsterone
O=C(OC1C[C@@]2N(C)[C@](C1)CC2)[C@@](CO)c1ccccc1	Atropine
O(C)c1c(OC)ccc2c1c[n+]1c(-c3c(cc4OCOc4c3)CC1)c2	Berberine chloride
O=C([C@@](O)(C)[C@@]1[C@]2(C)[C@](C)([C@]3[C@@](C)(C(=O)C2)[C@]2C(C(C)(C)C(=O)[C@@](O)C2)=CC3)C[C@]1O)/C=C/C(O)(C)C	Cucurbitacin D
O=C([C@@](O)(C)[C@@]1[C@]2(C)[C@](C)([C@]3[C@@](C)(C(=O)C2)[C@]2C(C(C)(C)C(=O)C(O)=C2)=CC3)C[C@]1O)/C=C/C(O)(C)C	Cucurbitacin I
Oc1c(O)cccc1	Pyrocatechin
O=C1C(=C)[C@]2[C@](O)/C=C(/C)\CC[C@](O)/C(/C)=C/[C@@]2O1	Tatridin A
O=C1C(=C)[C@]2[C@](O1)/C=C(/C)\CC[C@@](OO)C(=C)CC2	Per-oxy artemorin
O=C1C(=C)[C@]2[C@](O1)[C@]1C(=C)[C@](O)C[C@]1C(=C)CC2	Epizaluzannin C
O=C1[C@](O)(C)[C@@]2[C@@](O)/C=C(/C)\CC/C=C(/C)\C[C@@]2O1	Germacradien-6 11-dihydroxy-8 12-olide
O=C(O[C@@]1/C(/C)=C\CC/C(/C)=C\[C@]2OC(=O)[C@@](C)[C@@]2C1)C	Herbolide A
O=C(O[C@@]1C(=C)[C@](OC(=O)C)CC/C(/C)=C/[C@]2OC(=O)[C@@](C)[C@@]2C1)C	Herbolide D acetate
O=C(O[C@@]1[C@]2C(=C)C(=O)O[C@@]2/C=C(/C)\[C@@](O)C/C=C(\C)/C1)/C(=C\C)/C	Nobilin
O=C1C(=C)[C@]2[C@]([C@]3(C)C(=O)C=C[C@@]3(O)[C@@](C)CC2)O1	Parthenin
O=C1C(=C)[C@]2[C@](O1)[C@]1C(C)=CC[C@@](O)[C@]1(C)CC2	Santamarine
O=C(OC[C@@]1/C(/C)=C\[C@]2OC(=O)[C@](C)[C@@]2C[C@](OC(=O)C)/C(/C)=C\C1)C	Sintenin
O=C(O[C@@]1[C@]2[C@](C)(O2)CC/C=C(/C)\C[C@@]2OC(=O)C(=C)[C@@]12)C	Speciformin acetate
O=C(O[C@@]1/C=C(/C)\CC[C@](OC(=O)C)/C(/C)=C\[C@@]2OC(=O)C(=C)[C@@]12)C	Tatridn A acetate
O=C1[C@@](C)[C@]2[C@](O1)C=1[C@](C)([C@](O)CCC=1C)CC2	Dihydrotaurin
O=C(CCC[C@@]1(C)C(=O)C[C@@]2C(=C)C(=O)O[C@@]2C1)C	Umbellifolide
O=C1C(=C)[C@]2[C@](O1)[C@@]1[C@@](C)(CC(=O)CC2)CC[C@](O)O1	Vulgarolide
O=C(O[C@@]1C(=C)[C@@]2[C@]3OC(=O)C(=C)[C@@]3CCC(=C)[C@@]2C1)C	Zaluzannin D
O=C1[C@]2(C)[C@]3[C@@](C)([C@@](O)(CCc4cocc4)[C@](C)C[C@]3O1)CCC2	Marrubiin
O=C(OC[C@]12[C@]3(C(=O)CC[C@@]1[C@]1([C@@](O)O[C@](c4cocc4)C1)[C@](C)C[C@]2O)OC3)C	Teuflavin
O=C(OCC1=C2[C@](O[C@]3[C@](O)[C@@](O)[C@](O)[C@@](CO)O3)C[C@@](C)[C@@]3(C(=O)O[C@](c4cocc4)C3)[C@]2CCC1)C	Teuflavoside
O=C(OC[C@]12[C@]3(OC3)C[C@@](O)C[C@@]1[C@]1(C(=O)O[C@](c3cocc3)C1)[C@](C)C[C@]2O)C	Teumarin
O=C1N2c3c(cccc3)[C@@]34[C@@]2[C@@]2[C@@](OCC=C5[C@@]2C[C@@]3[N+]([O-])(C5)CC4)C1	Strychnine-N-oxide
O=C(O)[C@@](NC(=O)[C@@](NC(=O)[C@@](N)Cc1c2c([nH]c1)cccc2)Cc1c2c([nH]c1)cccc2)Cc1c2c([nH]c1)cccc2	Trp-Trp-Trp
O=C1N2c3c(cccc3)C34C2C2C(OCC=C5C2CC3[N+](C5)CC4)C1	Strychnine
O(C)c1c(OC)c(OC)c2OC(c3ccc(OC)cc3)=CC(=O)c2c1OC	Tangeretin
O=C(O[C@@]1[C@@](O)[C@](O)[C@@](CO)O[C@]1O[C@]1[C@](C=C)[C@]2C(C(=O)OCC2)=CO1)c1c(O)cc(O)cc1-c1cc(O)ccc1	Amarogentin
Chemical structures were obtained from BitterDB (https://bitterdb.agri.huji.ac.il/dbbitter.php, final confirmed on 20 July 2024.) .

## Sheet: Table S7
Table S7 Results for molecular docking simulation of T2R46 and 490 polypenols.
mseq	Polyphenol Class	SMILES	Compound	Molecular weight (g/mol)	Molecular Docking										Descriptors
					Amino acid residue*		Binding energy score (kcal/mol)	rmsd_refine	E_conf	E_place	E_score1	E_refine	E_score2	E_orig	apol	arorings	ASA	ASA+	ASA-	ASA_H	ASA_P	ast_fraglike	ast_fraglike_ext	ast_violation	ast_violation_ext	a_acc	a_acid	a_aro	a_base	a_count	a_don	a_donacc	a_heavy	a_hyd	a_IC	a_ICM	a_nB	a_nBr	a_nC	a_nCl	a_nF	a_nH	a_nI	a_nN	a_nNO	a_nO	a_nP	a_nS	balabanJ
					W88	E265
1	Flavonoids	Oc1c(O)ccc(-c2c(O)cc3c(O)cc(O)cc3[o+]2)c1	Cyanidin	287.247	----	DD	-6.13913	2.0809	-4.56341	-452.006	-9.16554	-33.2232	-6.13913	0	38.5467	3	485.335	292.365	192.97	244.689	240.646	0	0	2	3	5	0	16	1	32	5	10	21	13	47.8331	1.49479	0	0	15	0	0	11	0	0	6	6	0	0	1.68047
2	Flavonoids	O(c1c(-c2cc(O)c(O)cc2)[o+]c2c(c(O[C@]3[C@](O)[C@@](O)[C@](O)[C@@](CO)O3)cc(O)c2)c1)[C@]1[C@](O)[C@@](O)[C@](O)[C@@](CO)O1	Cyanidin 3,5-O-diglucoside	611.529	--R-	DD	-9.72621	1.73273	168.162	-764.859	-12.1292	-56.2959	-9.72621	1.65741	81.0226	3	775.642	525.921	249.721	336.05	439.593	0	0	3	5	14	0	16	1	74	11	25	43	23	113.537	1.53429	0	0	27	0	0	31	0	0	16	16	0	0	1.37935
3	Flavonoids	O=C(OC[C@@]1[C@@](O)[C@](O)[C@@](O)[C@](Oc2c(-c3cc(O)c(O)cc3)[o+]c3c(c(O)cc(O)c3)c2)O1)C	Cyanidin 3-O-(6''-acetyl-glucoside)	491.425	AAR-	DD	-8.87665	1.90899	45.908	-759.856	-11.499	-54.2417	-8.87665	2.50037	65.4402	3	709.212	425.801	283.411	355.801	353.411	0	0	3	5	9	0	16	1	58	7	16	35	19	88.6595	1.52861	0	0	23	0	0	23	0	0	12	12	0	0	1.51976
4	Flavonoids	O=C(OC[C@@]1[C@@](O)[C@](O)[C@@](O)[C@](Oc2c(-c3cc(O)c(O)cc3)[o+]c3c(c(O)cc(O)c3)c2)O1)/C=C/c1cc(O)c(O)cc1	Cyanidin 3-O-(6''-caffeoyl-glucoside)	611.532	--R-	DD	-9.82019	1.74147	59.6113	-681.795	-4.36782	-61.1215	-9.82019	2.87469	82.0314	4	781.511	488.712	292.798	362.942	418.569	0	0	3	5	11	0	22	1	71	9	20	44	26	107.74	1.51747	0	0	30	0	0	27	0	0	14	14	0	0	1.20655
5	Flavonoids	O=C(OC(=O)C(=O)[O-])C(=O)OC[C@]1[C@@](O)[C@@](O)[C@@](O)[C@@](Oc2c(-c3cc(O)c(O)cc3)[o+]c3c(c(O)cc(O)c3)c2)O1	Cyanidin 3-O-(6''-dioxalyl-glucoside)	592.418	--RR	--	-9.41144	2.08748	148.661	-741.385	-9.11084	-59.7951	-9.41144	0.799648	70.9699	3	801.348	433.633	367.715	297.751	503.596	0	0	3	5	11	2	16	1	62	7	18	42	18	97.1383	1.56675	0	0	25	0	0	20	0	0	17	17	0	0	1.44653
6	Flavonoids	O=C(OC[C@@]1[C@@](O)[C@](O[C@]2[C@](O)[C@@](O)[C@@](O)[C@@](CO)O2)[C@](O)[C@](Oc2c(-c3cc(O)c(O)cc3)[o+]c3c(c(O)cc(O)c3)c2)O1)CC(=O)O	Cyanidin 3-O-(6''-malonyl-3''-glucosyl-glucoside)	697.575	----	DD	-10.579	2.45762	66.8935	-860.753	-6.94185	-61.8285	-10.579	3.31684	90.0422	3	874.493	534.669	339.824	354.41	520.082	0	0	3	5	16	0	16	1	82	12	28	49	24	126.937	1.54801	0	0	30	0	0	33	0	0	19	19	0	0	1.38998
7	Flavonoids	O=C(OC[C@@]1[C@@](O)[C@](O)[C@@](O)[C@](Oc2c(-c3cc(O)c(O)cc3)[o+]c3c(c(O)cc(O)c3)c2)O1)/C=C/c1ccc(O)cc1	Cyanidin 3-O-(6''-p-coumaroyl-glucoside)	595.533	--R-	DD	-9.75389	1.2448	68.9693	-765.051	-7.76417	-56.8671	-9.75389	0	81.2294	4	803.539	460.277	343.262	394.435	409.104	0	0	3	5	10	0	22	1	70	8	18	43	26	105.355	1.50508	0	0	30	0	0	27	0	0	13	13	0	0	1.2119
8	Flavonoids	O=C(OC[C@@]1[C@@](O)[C@](O)[C@@](O)[C@](Oc2c(-c3cc(O)c(O)cc3)[o+]c3c(c(O)cc(O)c3)c2)O1)CCC(=O)O	Cyanidin 3-O-(6''-succinyl-glucoside)	549.461	--R-	DD	-9.17515	1.91372	13.0416	-712.894	-16.0343	-55.438	-9.17515	3.65714	71.8978	3	734.942	448.657	286.285	298.39	436.552	0	0	3	5	11	0	16	1	64	9	20	39	20	98.5042	1.53913	0	0	25	0	0	25	0	0	14	14	0	0	1.46131
9	Flavonoids	O(c1c(-c2cc(O)c(O)cc2)[o+]c2c(c(O)cc(O)c2)c1)[C@]1[C@](O)[C@@](O)[C@@](O)CO1	Cyanidin 3-O-arabinoside	419.362	--R-	D-	-7.88347	1.8716	70.3112	-598.929	-13.8263	-48.8094	-7.88347	0	55.8891	3	620.273	413.025	207.248	298.274	321.999	0	0	3	5	8	0	16	1	49	7	15	30	17	74.7523	1.52556	0	0	20	0	0	19	0	0	10	10	0	0	1.51842
10	Flavonoids	O(c1c(-c2cc(O)c(O)cc2)[o+]c2c(c(O)cc(O)c2)c1)[C@]1[C@](O)[C@@](O)[C@@](O)[C@@](CO)O1	Cyanidin 3-O-galactoside	449.388	--R-	--	-8.46822	1.13124	87.1203	-646.27	-11.695	-49.7532	-8.46822	2.40081	59.7847	3	649.094	415.546	233.549	309.644	339.451	0	0	3	5	9	0	16	1	53	8	17	32	18	81.0487	1.52922	0	0	21	0	0	21	0	0	11	11	0	0	1.53919
11	Flavonoids	O(c1c(-c2cc(O)c(O)cc2)[o+]c2c(c(O)cc(O)c2)c1)[C@]1[C@](O)[C@@](O)[C@](O)[C@@](CO)O1	Cyanidin 3-O-glucoside	449.388	AAR-	D-	-8.43496	1.40947	99.0909	-655.225	-12.0501	-52.1574	-8.43496	0.211458	59.7847	3	642.155	417.437	224.718	294.924	347.231	0	0	3	5	9	0	16	1	53	8	17	32	18	81.0487	1.52922	0	0	21	0	0	21	0	0	11	11	0	0	1.53919
12	Flavonoids	O(C[C@@]1[C@@](O)[C@](O)[C@@](O)[C@](Oc2c(-c3cc(O)c(O)cc3)[o+]c3c(c(O)cc(O)c3)c2)O1)[C@]1[C@](O)[C@@](O)[C@](O)[C@@](CO[C@]2[C@](O)[C@](O)[C@@](O)[C@](C)O2)O1	Cyanidin 3-O-glucosyl-rutinoside	757.671	A-R-	--	-11.3969	1.71102	230.976	-908.849	-12.4745	-70.394	-11.3969	0.165064	101.459	3	892.073	594.723	297.35	390.142	501.93	0	0	3	5	18	0	16	1	94	13	31	53	28	143.568	1.52732	0	0	33	0	0	41	0	0	20	20	0	0	1.10189
13	Flavonoids	O(C[C@@]1[C@@](O)[C@](O)[C@@](O)[C@](Oc2c(-c3cc(O)c(O)cc3)[o+]c3c(c(O)cc(O)c3)c2)O1)[C@]1[C@](O)[C@](O)[C@@](O)[C@](C)O1	Cyanidin 3-O-rutinoside	595.53	--R-	DD	-10.1859	1.82881	156.585	-653.302	-10.8596	-58.1238	-10.1859	1.4096	80.2206	3	761.262	499.011	262.251	352.707	408.555	0	0	3	5	13	0	16	1	73	10	23	42	23	111.292	1.52455	0	0	27	0	0	31	0	0	15	15	0	0	1.29028
14	Flavonoids	O(c1c(-c2cc(O)c(O)cc2)[o+]c2c(c(O)cc(O)c2)c1)[C@@]1[C@](O[C@@]2[C@](O)[C@](O)[C@](O)CO2)[C@@](O)[C@@](O)[C@@](CO)O1	Cyanidin 3-O-sambubioside	581.503	--R-	DD	-9.19074	1.30296	145.131	-719.523	-13.8098	-53.2987	-9.19074	1.20599	77.127	3	773.702	517.371	256.331	333.788	439.914	0	0	3	5	13	0	16	1	70	10	23	41	22	107.354	1.53362	0	0	26	0	0	29	0	0	15	15	0	0	1.3913
15	Flavonoids	O(c1c(-c2cc(O)c(O)cc2)[o+]c2c(c(O[C@]3[C@](O)[C@@](O)[C@](O)[C@@](CO)O3)cc(O)c2)c1)[C@]1[C@](O[C@]2[C@](O)[C@@](O)[C@](O)CO2)[C@@](O)[C@](O)[C@@](CO)O1	Cyanidin 3-O-sambubioside 5-O-glucoside	743.644	AA--	DD	-10.709	2.17803	245.704	-861.238	-6.99663	-64.3219	-10.709	3.39467	98.3649	3	927.545	629.49	298.055	399.103	528.442	0	0	3	5	18	0	16	1	91	13	31	52	27	139.64	1.53451	0	0	32	0	0	39	0	0	20	20	0	0	1.27245
16	Flavonoids	O(c1c(-c2cc(O)c(O)cc2)[o+]c2c(c(O)cc(O)c2)c1)[C@]1[C@](O[C@]2[C@](O)[C@@](O)[C@](O)[C@@](CO)O2)[C@@](O)[C@](O)[C@@](CO)O1	Cyanidin 3-O-sophoroside	611.529	A---	DD	-9.95089	1.63287	155.521	-810.086	-14.3178	-62.0041	-9.95089	0.72475	81.0226	3	808.245	548.562	259.684	379.781	428.465	0	0	3	5	14	0	16	1	74	11	25	43	23	113.537	1.53429	0	0	27	0	0	31	0	0	16	16	0	0	1.40302
17	Flavonoids	O(c1c(-c2cc(O)c(O)cc2)[o+]c2c(c(O)cc(O)c2)c1)[C@]1[C@](O)[C@@](O)[C@@](CO)O1	Cyanidin 3-O-xyloside	419.362	A-R-	DD	-8.06107	1.8602	77.3461	-585.921	-13.0091	-50.1965	-8.06107	3.50944	55.8891	3	607.684	390.334	217.35	304.036	303.648	0	0	3	5	8	0	16	1	49	7	15	30	17	74.7523	1.52556	0	0	20	0	0	19	0	0	10	10	0	0	1.52082
18	Flavonoids	O(C[C@@]1[C@@](O)[C@@](O)[C@@](O[C@@]2[C@@](O)[C@@](O)[C@@](O)CO2)[C@@](Oc2c(-c3cc(O)c(O)cc3)[o+]c3c(c(O)cc(O)c3)c2)O1)[C@@]1[C@](O)[C@](O)[C@](O)[C@@](C)O1	Cyanidin 3-O-xylosyl-rutinoside	727.645	----	DD	-10.9994	1.52064	223.314	-851.71	-9.62924	-54.4354	-10.9994	2.09698	97.5629	3	888.779	608.797	279.982	415.897	472.883	0	0	3	5	17	0	16	1	90	12	29	51	27	137.425	1.52695	0	0	32	0	0	39	0	0	19	19	0	0	1.24886
19	Flavonoids	O(c1c(-c2cc(O)c(O)c(O)c2)[o+]c2c(c(O[C@]3[C@](O)[C@@](O)[C@](O)[C@@](CO)O3)cc(O)c2)c1)[C@]1[C@](O)[C@@](O)[C@](O)[C@@](CO)O1	Delphinidin 3,5-O-diglucoside	627.528	--R-	--	-9.60471	1.35001	187.918	-717.24	-15.1352	-52.339	-9.60471	0.8	81.8246	3	785.34	515.046	270.294	321.194	464.146	0	0	3	5	15	0	16	1	75	12	27	44	23	115.712	1.54283	0	0	27	0	0	31	0	0	17	17	0	0	1.3946
20	Flavonoids	O=C(OC[C@@]1[C@@](O)[C@](O)[C@@](O)[C@](Oc2c(-c3cc(O)c(O)c(O)c3)[o+]c3c(c(O)cc(O)c3)c2)O1)C	Delphinidin 3-O-(6''-acetyl-galactoside)	507.424	----	DD	-8.39828	1.73165	36.3468	-669.929	-12.1928	-48.8631	-8.39828	0.626789	66.2422	3	661.988	417.401	244.586	300.941	361.047	0	0	3	5	10	0	16	1	59	8	18	36	19	90.8864	1.54045	0	0	23	0	0	23	0	0	13	13	0	0	1.54007
21	Flavonoids	O=C(OC[C@@]1[C@@](O)[C@](O)[C@@](O)[C@](Oc2c(-c3cc(O)c(O)c(O)c3)[o+]c3c(c(O)cc(O)c3)c2)O1)C	Delphinidin 3-O-(6''-acetyl-glucoside)	507.424	--R-	--	-8.89538	1.95998	42.382	-696.498	-13.7528	-51.2819	-8.89538	3.11441	66.2422	3	721.523	454.643	266.88	358.618	362.905	0	0	3	5	10	0	16	1	59	8	18	36	19	90.8864	1.54045	0	0	23	0	0	23	0	0	13	13	0	0	1.54007
22	Flavonoids	O=C(OC[C@@]1[C@@](O)[C@](O)[C@@](O)[C@](Oc2c(-c3cc(O)c(O)c(O)c3)[o+]c3c(c(O)cc(O)c3)c2)O1)/C=C/c1ccc(O)cc1	Delphinidin 3-O-(6''-p-coumaroyl-glucoside)	611.532	--R-	--	-9.783	1.66648	66.2482	-776.974	-11.8771	-59.2171	-9.783	3.6007	82.0314	4	797.823	468.069	329.754	398.235	399.588	0	0	3	5	11	0	22	1	71	9	20	44	26	107.74	1.51747	0	0	30	0	0	27	0	0	14	14	0	0	1.22761
23	Flavonoids	O(c1c(-c2cc(O)c(O)c(O)c2)[o+]c2c(c(O)cc(O)c2)c1)[C@@]1[C@](O)[C@@](O)[C@@](O)CO1	Delphinidin 3-O-arabinoside	435.361	--R-	DD	-7.84874	1.36013	60.6063	-611.387	-11.3979	-47.7796	-7.84874	0.2	56.6911	3	628.078	408.463	219.616	264.922	363.156	0	0	3	5	9	0	16	1	50	8	17	31	17	76.9899	1.5398	0	0	20	0	0	19	0	0	11	11	0	0	1.53941
24	Flavonoids	O=C(OC[C@@]1[C@@](O)[C@](O)[C@@](O)[C@](Oc2c(-c3cc(O)c(O)c(O)c3)[o+]c3c(c(O)cc(O)c3)c2)O1)/C=C/c1cc(OC)c(O)cc1	Delphinidin 3-O-feruloyl-glucoside	641.558	--R-	--	-10.0854	1.6417	82.1263	-801.08	-9.91091	-59.2111	-10.0854	2.17357	85.927	4	784.659	466.34	318.319	364.975	419.684	0	0	3	5	12	0	22	1	75	9	21	46	27	114.097	1.52129	0	0	31	0	0	29	0	0	15	15	0	0	1.21401
25	Flavonoids	O(c1c(-c2cc(O)c(O)c(O)c2)[o+]c2c(c(O)cc(O)c2)c1)[C@]1[C@](O)[C@@](O)[C@@](O)[C@@](CO)O1	Delphinidin 3-O-galactoside	465.387	A-R-	DD	-8.67333	1.70376	79.5191	-670.657	-13.3668	-52.0423	-8.67333	3.64101	60.5867	3	669.581	452.908	216.673	279.583	389.999	0	0	3	5	10	0	16	1	54	9	19	33	18	83.267	1.54198	0	0	21	0	0	21	0	0	12	12	0	0	1.5595
26	Flavonoids	O(c1c(-c2cc(O)c(O)c(O)c2)[o+]c2c(c(O)cc(O)c2)c1)[C@]1[C@](O)[C@@](O)[C@](O)[C@@](CO)O1	Delphinidin 3-O-glucoside	465.387	--R-	DD	-8.39374	1.49149	82.41	-681.353	-14.3196	-48.6408	-8.39374	2.75939	60.5867	3	663.997	434.345	229.653	274.434	389.564	0	0	3	5	10	0	16	1	54	9	19	33	18	83.267	1.54198	0	0	21	0	0	21	0	0	12	12	0	0	1.5595
27	Flavonoids	O(C[C@@]1[C@@](O)[C@](O)[C@@](O)[C@](Oc2c(-c3cc(O)c(O)c(O)c3)[o+]c3c(c(O)cc(O)c3)c2)O1)[C@]1[C@](O)[C@@](O)[C@](O)[C@@](CO)O1	Delphinidin 3-O-glucosyl-glucoside	627.528	AAR-	DD	-9.8056	1.7648	147.897	-793.662	-12.3078	-63.7219	-9.8056	2.46652	81.8246	3	774.283	511.384	262.899	289.272	485.011	0	0	3	5	15	0	16	1	75	12	27	44	23	115.712	1.54283	0	0	27	0	0	31	0	0	17	17	0	0	1.30349
28	Flavonoids	O(C[C@@]1[C@@](O)[C@](O)[C@@](O)[C@](Oc2c(-c3cc(O)c(O)c(O)c3)[o+]c3c(c(O)cc(O)c3)c2)O1)[C@]1[C@](O)[C@](O)[C@@](O)[C@](C)O1	Delphinidin 3-O-rutinoside	611.529	----	--	-9.28807	2.00947	151.424	-791.428	-11.2338	-51.6565	-9.28807	1.05767	81.0226	3	785.894	515.074	270.82	320.059	465.835	0	0	3	5	14	0	16	1	74	11	25	43	23	113.537	1.53429	0	0	27	0	0	31	0	0	16	16	0	0	1.30494
29	Flavonoids	O(c1c(-c2cc(O)c(O)c(O)c2)[o+]c2c(c(O)cc(O)c2)c1)[C@]1[C@](O[C@]2[C@](O)[C@@](O)[C@](O)CO2)[C@@](O)[C@](O)[C@@](CO)O1	Delphinidin 3-O-sambubioside	597.502	A---	--	-10.249	1.5343	151.495	-771.037	-13.2571	-58.7177	-10.249	1.74089	77.929	3	776.361	518.063	258.297	318.378	457.983	0	0	3	5	14	0	16	1	71	11	25	42	22	109.539	1.54281	0	0	26	0	0	29	0	0	16	16	0	0	1.40542
30	Flavonoids	O(c1c(-c2cc(O)c(O)c(O)c2)[o+]c2c(c(O)cc(O)c2)c1)[C@]1[C@](O)[C@@](O)[C@@](CO)O1	Delphinidin 3-O-xyloside	435.361	--R-	DD	-8.07809	1.86983	68.9466	-622.234	-9.95816	-46.8926	-8.07809	2.4	56.6911	3	638.883	424.102	214.781	282.19	356.693	0	0	3	5	9	0	16	1	50	8	17	31	17	76.9899	1.5398	0	0	20	0	0	19	0	0	11	11	0	0	1.54173
31	Flavonoids	O(C)c1c(O)c(OC)cc(-c2c(O[C@]3[C@](O)[C@@](O)[C@](O)[C@@](CO)O3)cc3c(O[C@]4[C@](O)[C@@](O)[C@](O)[C@@](CO)O4)cc(O)cc3[o+]2)c1	Malvidin 3,5-O-diglucoside	655.582	----	--	-8.77058	2.00222	221.722	-706.271	-2.93635	-39.477	-8.77058	1.6	88.0118	3	832.159	627.973	204.186	442.135	390.024	0	0	3	5	15	0	16	1	81	10	25	46	25	123.635	1.52635	0	0	29	0	0	35	0	0	17	17	0	0	1.41371
32	Flavonoids	O=C(OC[C@@]1[C@](O)[C@](O)[C@@](O)[C@@](Oc2c(-c3cc(OC)c(O)c(OC)c3)[o+]c3c(c(O)cc(O)c3)c2)O1)C	Malvidin 3-O-(6''-acetyl-galactoside)	535.478	----	--	-8.70903	1.01951	69.6099	-681.488	-11.563	-50.6456	-8.70903	1.8	72.4294	3	691.345	474.582	216.762	393.554	297.791	0	0	3	5	10	0	16	1	65	6	16	38	21	98.8698	1.52107	0	0	25	0	0	27	0	0	13	13	0	0	1.56401
33	Flavonoids	O=C(OC[C@@]1[C@@](O)[C@](O)[C@@](O)[C@](Oc2c(-c3cc(OC)c(O)c(OC)c3)[o+]c3c(c(O)cc(O)c3)c2)O1)C	Malvidin 3-O-(6''-acetyl-glucoside)	535.478	----	--	-9.14081	1.42405	68.4159	-691.111	-13.2267	-55.447	-9.14081	3.21591	72.4294	3	740.918	515.39	225.528	444.03	296.888	0	0	3	5	10	0	16	1	65	6	16	38	21	98.8698	1.52107	0	0	25	0	0	27	0	0	13	13	0	0	1.56401
34	Flavonoids	O=C(OC[C@@]1[C@](O)[C@](O)[C@](O)[C@@](Oc2c(-c3cc(OC)c(O)c(OC)c3)[o+]c3c(c(O)cc(O)c3)c2)O1)/C=C/c1cc(O)c(O)cc1	Malvidin 3-O-(6''-caffeoyl-glucoside)	655.585	--R-	DD	-10.4326	2.04065	105.913	-778.966	-13.6419	-65.4812	-10.4326	2.06131	89.0206	4	795.782	514.468	281.314	431.518	364.264	0	0	3	5	12	0	22	1	78	8	20	47	28	118.078	1.51382	0	0	32	0	0	31	0	0	15	15	0	0	1.24432
35	Flavonoids	O=C(OC[C@]1[C@](O)[C@@](O)[C@](O)[C@@](Oc2c(-c3cc(OC)c(O)c(OC)c3)[o+]c3c(c(O)cc(O)c3)c2)O1)/C=C/c1ccc(O)cc1	Malvidin 3-O-(6''-p-coumaroyl-glucoside)	639.586	--R-	--	-9.49775	1.45062	75.5077	-778.339	-15.8934	-53.4489	-9.49775	1	88.2186	4	837.474	547.239	290.235	501.849	335.625	0	0	3	5	11	0	22	1	77	7	18	46	28	115.66	1.50207	0	0	32	0	0	31	0	0	14	14	0	0	1.25021
36	Flavonoids	O(C)c1c(O)c(OC)cc(-c2c(O[C@@]3[C@](O)[C@@](O)[C@@](O)CO3)cc3c(O)cc(O)cc3[o+]2)c1	Malvidin 3-O-arabinoside	463.415	--R-	--	-8.53946	1.18934	78.9887	-610.395	-13.521	-49.1852	-8.53946	0.8	62.8782	3	670.679	479.713	190.966	391.23	279.449	0	0	3	5	9	0	16	1	56	6	15	33	19	85.0087	1.51801	0	0	22	0	0	23	0	0	11	11	0	0	1.56041
37	Flavonoids	O(C)c1c(O)c(OC)cc(-c2c(O[C@]3[C@](O)[C@@](O)[C@@](O)[C@@](CO)O3)cc3c(O)cc(O)cc3[o+]2)c1	Malvidin 3-O-galactoside	493.441	A-R-	--	-8.81709	0.824317	109.517	-697.422	-12.1457	-47.3317	-8.81709	2.8	66.7738	3	690.656	490.433	200.223	395.84	294.816	0	0	3	5	10	0	16	1	60	7	17	35	20	91.2556	1.52093	0	0	23	0	0	25	0	0	12	12	0	0	1.5807
38	Flavonoids	O(C)c1c(O)c(OC)cc(-c2c(O[C@]3[C@](O)[C@@](O)[C@](O)[C@@](CO)O3)cc3c(O)cc(O)cc3[o+]2)c1	Malvidin 3-O-glucoside	493.441	AAR-	DD	-9.09946	0.733613	102.496	-708.318	-15.5769	-51.5858	-9.09946	1.2	66.7738	3	727.361	534.379	192.981	407.798	319.563	0	0	3	5	10	0	16	1	60	7	17	35	20	91.2556	1.52093	0	0	23	0	0	25	0	0	12	12	0	0	1.5807
39	Flavonoids	Oc1c(-c2ccc(O)cc2)[o+]c2c(c(O)cc(O)c2)c1	Pelargonidin	271.248	----	--	-5.93272	2.51336	-6.21895	-447.175	-10.1092	-33.8782	-5.93272	0	37.7447	3	480.208	283.704	196.504	284.6	195.608	0	0	3	3	4	0	16	1	31	4	8	20	13	45.3133	1.46172	0	0	15	0	0	11	0	0	5	5	0	0	1.66373
40	Flavonoids	O(c1c(-c2ccc(O)cc2)[o+]c2c(c(O[C@]3[C@](O)[C@@](O)[C@](O)[C@@](CO)O3)cc(O)c2)c1)[C@]1[C@](O)[C@@](O)[C@](O)[C@@](CO)O1	Pelargonidin 3,5-O-diglucoside	595.53	AAR-	DD	-9.67784	1.69719	168.078	-767.211	-13.1504	-57.6905	-9.67784	1.2	80.2206	3	803.218	541.847	261.371	394.043	409.175	0	0	3	5	13	0	16	1	73	10	23	42	23	111.292	1.52455	0	0	27	0	0	31	0	0	15	15	0	0	1.36541
41	Flavonoids	O=C(OC[C@@]1[C@@](O)[C@](O)[C@@](O)[C@](Oc2c(-c3ccc(O)cc3)[o+]c3c(c(O)cc(O)c3)c2)O1)CC(=O)O	Pelargonidin 3-O-(6''-malonyl-glucoside)	519.435	--R-	D-	-9.16893	1.8019	-17.6068	-639.417	-12.3574	-54.462	-9.16893	3.21843	68.0022	3	670.202	407.421	262.781	317.455	352.746	0	0	3	5	10	0	16	1	60	8	18	37	19	92.2267	1.53711	0	0	24	0	0	23	0	0	13	13	0	0	1.46507
42	Flavonoids	O=C(OC[C@@]1[C@@](O)[C@](O)[C@@](O)[C@](Oc2c(-c3ccc(O)cc3)[o+]c3c(c(O)cc(O)c3)c2)O1)CCC(=O)O	Pelargonidin 3-O-(6''-succinyl-glucoside)	533.462	--R-	--	-8.92229	1.36377	2.61221	-730.266	-13.5377	-48.005	-8.92229	1.68805	71.0958	3	722.344	448.932	273.412	346.747	375.598	0	0	3	5	10	0	16	1	63	8	18	38	20	96.2701	1.5281	0	0	25	0	0	25	0	0	13	13	0	0	1.44276
43	Flavonoids	O(c1c(-c2ccc(O)cc2)[o+]c2c(c(O)cc(O)c2)c1)[C@]1[C@](O)[C@](O)[C@@](O)CO1	Pelargonidin 3-O-arabinoside	403.363	--R-	DD	-7.5317	0.941887	67.1598	-595.928	-13.8147	-43.1129	-7.5317	0.6	55.0871	3	622.415	393.37	229.045	332.089	290.325	0	0	3	5	7	0	16	1	48	6	13	29	17	72.3997	1.50833	0	0	20	0	0	19	0	0	9	9	0	0	1.50045
44	Flavonoids	O(c1c(-c2ccc(O)cc2)[o+]c2c(c(O)cc(O)c2)c1)[C@@]1[C@](O)[C@@](O)[C@@](O)[C@@](CO)O1	Pelargonidin 3-O-galactoside	433.389	--R-	--	-7.74377	0.854452	82.3338	-629	-12.7073	-39.968	-7.74377	0.6	58.9827	3	647.318	421.566	225.752	335.908	311.409	0	0	3	5	8	0	16	1	52	7	15	31	18	78.7262	1.51397	0	0	21	0	0	21	0	0	10	10	0	0	1.5216
45	Flavonoids	O(c1c(-c2ccc(O)cc2)[o+]c2c(c(O)cc(O)c2)c1)[C@@]1[C@@](O)[C@](O)[C@@](O)[C@](CO)O1	Pelargonidin 3-O-glucoside	433.389	A-R-	DD	-8.27952	1.72879	87.0909	-654.762	-12.906	-45.9849	-8.27952	0.6	58.9827	3	666.201	428.404	237.797	352.313	313.888	0	0	3	5	8	0	16	1	52	7	15	31	18	78.7262	1.51397	0	0	21	0	0	21	0	0	10	10	0	0	1.5216
46	Flavonoids	O(C[C@@]1[C@@](O)[C@](O)[C@@](O[C@]2[C@](O)[C@@](O)[C@](O)[C@@](CO)O2)[C@](Oc2c(-c3ccc(O)cc3)[o+]c3c(c(O)cc(O)c3)c2)O1)[C@]1[C@](O)[C@](O)[C@@](O)[C@](C)O1	Pelargonidin 3-O-glucosyl-rutinoside	741.672	----	D-	-9.50528	2.39365	215.29	-793.962	-12.9736	-55.3219	-9.50528	2.45813	100.657	3	927.354	630.548	296.806	461.767	465.587	0	0	3	5	17	0	16	1	93	12	29	52	28	141.306	1.51942	0	0	33	0	0	41	0	0	19	19	0	0	1.25524
47	Flavonoids	O(C[C@@]1[C@@](O)[C@](O)[C@@](O)[C@](Oc2c(-c3ccc(O)cc3)[o+]c3c(c(O)cc(O)c3)c2)O1)[C@]1[C@](O)[C@](O)[C@@](O)[C@](C)O1	Pelargonidin 3-O-rutinoside	579.531	--R-	DD	-9.21555	3.40165	125.56	-727.092	-5.87895	-54.2266	-9.21555	1.67996	79.4186	3	794.665	528.637	266.029	428.643	366.022	0	0	3	5	12	0	16	1	72	9	21	41	23	108.97	1.51347	0	0	27	0	0	31	0	0	14	14	0	0	1.27702
48	Flavonoids	O(c1c(-c2ccc(O)cc2)[o+]c2c(c(O)cc(O)c2)c1)[C@]1[C@](O[C@]2[C@](O)[C@](O)[C@](O)CO2)[C@](O)[C@](O)[C@@](CO)O1	Pelargonidin 3-O-sambubioside	565.504	----	--	-8.47795	1.59257	146.872	-716.7	-9.79181	-46.8004	-8.47795	0.00306051	76.325	3	718.287	465.636	252.651	348.223	370.064	0	0	3	5	12	0	16	1	69	9	21	40	22	105.092	1.52308	0	0	26	0	0	29	0	0	14	14	0	0	1.37879
49	Flavonoids	O(c1c(-c2ccc(O)cc2)[o+]c2c(c(O)cc(O)c2)c1)[C@]1[C@](O[C@]2[C@](O)[C@](O)[C@](O)CO2)[C@](O)[C@](O)[C@@](CO)O1	Pelargonidin 3-O-sophoroside	565.504	----	DD	-9.29506	1.12931	143.435	-773.605	-13.1999	-51.5808	-9.29506	0.601131	76.325	3	733.892	475.912	257.981	372.387	361.506	0	0	3	5	12	0	16	1	69	9	21	40	22	105.092	1.52308	0	0	26	0	0	29	0	0	14	14	0	0	1.37879
50	Flavonoids	O(C)c1c(O)ccc(-c2c(O)cc3c(O)cc(O)cc3[o+]2)c1	Peonidin	301.274	----	DD	-6.58318	1.25882	8.89105	-453.815	-10.6072	-34.684	-6.58318	0.6	41.6403	3	521.505	348.2	173.305	327.828	193.677	0	0	4	4	5	0	16	1	35	4	9	22	14	51.9094	1.48313	0	0	16	0	0	13	0	0	6	6	0	0	1.67859
51	Flavonoids	O=C(OC[C@@]1[C@@](O)[C@](O)[C@@](O)[C@@](Oc2c(-c3cc(OC)c(O)cc3)[o+]c3c(c(O)cc(O)c3)c2)O1)C	Peonidin 3-O-(6''-acetyl-galactoside)	505.452	--R-	DD	-9.48037	1.38826	55.1213	-724.594	-9.90791	-53.6776	-9.48037	1.21239	68.5338	3	729.885	476.97	252.915	411.851	318.034	0	0	3	5	9	0	16	1	61	6	15	36	20	92.6199	1.51836	0	0	24	0	0	25	0	0	12	12	0	0	1.52866
52	Flavonoids	O=C(OC[C@@]1[C@@](O)[C@](O)[C@@](O)[C@](Oc2c(-c3cc(OC)c(O)cc3)[o+]c3c(c(O)cc(O)c3)c2)O1)C	Peonidin 3-O-(6''-acetyl-glucoside)	505.452	--R-	DD	-9.5444	1.87555	57.344	-686.174	-12.3137	-56.7392	-9.5444	1.2	68.5338	3	727.534	467.812	259.722	411.11	316.423	0	0	3	5	9	0	16	1	61	6	15	36	20	92.6199	1.51836	0	0	24	0	0	25	0	0	12	12	0	0	1.52866
53	Flavonoids	O=C(OC[C@@]1[C@@](O)[C@](O)[C@@](O)[C@@](Oc2c(-c3cc(OC)c(O)cc3)[o+]c3c(c(O)cc(O)c3)c2)O1)/C=C/c1ccc(O)cc1	Peonidin 3-O-(6''-p-coumaroyl-glucoside)	609.56	----	D-	-9.31798	1.67273	87.3156	-738.431	-7.45257	-53.2469	-9.31798	1.17459	84.323	4	804.248	514.808	289.44	481.839	322.409	0	0	3	5	10	0	22	1	73	7	17	44	27	109.29	1.49712	0	0	31	0	0	29	0	0	13	13	0	0	1.22162
54	Flavonoids	O(C)c1c(O)c(O)cc(-c2c(O[C@@]3[C@](O)[C@@](O)[C@@](O)CO3)cc3c(O)cc(O)cc3[o+]2)c1	Peonidin 3-O-arabinoside	449.388	----	DD	-8.27792	1.1032	74.8584	-643.46	-12.8311	-48.5817	-8.27792	0.8	59.7847	3	651.317	444.34	206.977	343.055	308.263	0	0	3	5	9	0	16	1	53	7	16	32	18	81.0487	1.52922	0	0	21	0	0	21	0	0	11	11	0	0	1.54853
55	Flavonoids	O(C)c1c(O)ccc(-c2c(O[C@]3[C@](O)[C@@](O)[C@@](O)[C@@](CO)O3)cc3c(O)cc(O)cc3[o+]2)c1	Peonidin 3-O-galactoside	463.415	A-R-	DD	-8.62744	1.10744	91.4901	-695.252	-12.4063	-52.7912	-8.62744	0.279628	62.8782	3	679.661	471.268	208.393	377.022	302.639	0	0	3	5	9	0	16	1	56	7	16	33	19	85.0087	1.51801	0	0	22	0	0	23	0	0	11	11	0	0	1.546
56	Flavonoids	O(C)c1c(O)ccc(-c2c(O[C@]3[C@](O)[C@@](O)[C@](O)[C@@](CO)O3)cc3c(O)cc(O)cc3[o+]2)c1	Peonidin 3-O-glucoside	463.415	AAR-	DD	-8.63487	1.9621	96.3781	-684.068	-11.7892	-52.273	-8.63487	2.8	62.8782	3	682.463	495.578	186.885	382.091	300.372	0	0	3	5	9	0	16	1	56	7	16	33	19	85.0087	1.51801	0	0	22	0	0	23	0	0	11	11	0	0	1.546
57	Flavonoids	O(C)c1c(O)ccc(-c2c(O[C@]3[C@](O)[C@](O)[C@](O)[C@@](CO[C@]4[C@](O)[C@@](O)[C@@](O)[C@@](C)O4)O3)cc3c(O)cc(O)cc3[o+]2)c1	Peonidin 3-O-rutinoside	609.557	--R-	DD	-9.90375	1.87344	188.063	-837.095	-15.1152	-53.753	-9.90375	2.9117	83.3142	3	819.293	517.986	301.307	434.017	385.276	0	0	3	5	13	0	16	1	76	9	22	43	24	115.168	1.51537	0	0	28	0	0	33	0	0	15	15	0	0	1.29803
58	Flavonoids	O(C)c1c(O)c(O)cc(-c2c(O[C@]3[C@](O)[C@@](O)[C@](O)[C@@](CO)O3)cc3c(O[C@]4[C@](O)[C@@](O)[C@](O)[C@@](CO)O4)cc(O)cc3[o+]2)c1	Petunidin 3,5-O-diglucoside	641.555	--R-	DD	-10.4432	1.79948	198.798	-719.575	-11.9793	-65.9123	-10.4432	2.29262	84.9182	3	774.734	533.045	241.689	342.635	432.099	0	0	3	5	15	0	16	1	78	11	26	45	24	119.704	1.53466	0	0	28	0	0	33	0	0	17	17	0	0	1.40354
59	Flavonoids	O=C(OC[C@@]1[C@](O)[C@](O)[C@@](O)[C@@](Oc2c(-c3cc(OC)c(O)c(O)c3)[o+]c3c(c(O)cc(O)c3)c2)O1)C	Petunidin 3-O-(6''-acetyl-galactoside)	521.451	--R-	DD	-9.49883	1.40449	51.5001	-698.335	-11.5951	-55.6286	-9.49883	1.22147	69.3358	3	757.882	509.544	248.338	415.156	342.726	0	0	3	5	10	0	16	1	62	7	17	37	20	94.919	1.53095	0	0	24	0	0	25	0	0	13	13	0	0	1.55103
60	Flavonoids	O=C(OC[C@@]1[C@@](O)[C@@](O)[C@@](O)[C@](Oc2c(-c3cc(OC)c(O)c(O)c3)[o+]c3c(c(O)cc(O)c3)c2)O1)C	Petunidin 3-O-(6''-acetyl-glucoside)	521.451	--R-	--	-9.51483	2.21859	54.4277	-732.077	-10.6611	-53.236	-9.51483	3.01909	69.3358	3	711.18	492.145	219.035	381.081	330.099	0	0	3	5	10	0	16	1	62	7	17	37	20	94.919	1.53095	0	0	24	0	0	25	0	0	13	13	0	0	1.55103
61	Flavonoids	O=C(OC[C@@]1[C@@](O)[C@](O)[C@@](O)[C@@](Oc2c(-c3cc(OC)c(O)c(O)c3)[o+]c3c(c(O)cc(O)c3)c2)O1)/C=C/c1ccc(O)cc1	Petunidin 3-O-(6''-p-coumaroyl-glucoside)	625.559	----	DD	-10.0079	1.67196	67.7108	-721.049	-13.1628	-52.5653	-10.0079	0	85.125	4	865.906	549.952	315.954	502.607	363.299	0	0	3	5	11	0	22	1	74	8	19	45	27	111.735	1.50993	0	0	31	0	0	29	0	0	14	14	0	0	1.2384
62	Flavonoids	O(C)c1c(O)c(O)cc(-c2c(O[C@@]3[C@](O)[C@@](O)[C@@](O)CO3)cc3c(O)cc(O)cc3[o+]2)c1	Petunidin 3-O-arabinoside	449.388	--R-	DD	-8.15619	0.891066	79.2689	-651.613	-12.8371	-47.4205	-8.15619	1.2073	59.7847	3	658.026	472.834	185.192	348.637	309.389	0	0	3	5	9	0	16	1	53	7	16	32	18	81.0487	1.52922	0	0	21	0	0	21	0	0	11	11	0	0	1.54853
63	Flavonoids	O(C)c1c(O)c(O)cc(-c2c(O[C@@]3[C@@](O)[C@@](O)[C@@](O)[C@@](CO)O3)cc3c(O)cc(O)cc3[o+]2)c1	Petunidin 3-O-galactoside	479.414	--R-	DD	-8.51644	1.56909	90.749	-630.784	-13.7055	-46.9414	-8.51644	0.8	63.6802	3	706.13	485.044	221.086	342.395	363.735	0	0	3	5	10	0	16	1	57	8	18	34	19	87.3058	1.53168	0	0	22	0	0	23	0	0	12	12	0	0	1.56885
64	Flavonoids	O(C)c1c(O)c(O)cc(-c2c(O[C@]3[C@](O)[C@@](O)[C@](O)[C@@](CO)O3)cc3c(O)cc(O)cc3[o+]2)c1	Petunidin 3-O-glucoside	479.414	----	DD	-8.05167	1.51987	100.775	-671.969	-12.6072	-51.5524	-8.05167	2.25892	63.6802	3	672.746	473.439	199.307	342.619	330.127	0	0	3	5	10	0	16	1	57	8	18	34	19	87.3058	1.53168	0	0	22	0	0	23	0	0	12	12	0	0	1.56885
65	Flavonoids	O(C)c1c(O)c(O)cc(-c2c(O[C@]3[C@@](O)[C@@](O)[C@@](O)[C@@](C)O3)cc3c([o+]2)cc(O)cc3)c1	Petunidin 3-O-rhamnoside	447.416	--R-	DD	-8.13187	1.45927	86.5685	-677.498	-11.3041	-47.5846	-8.13187	1.81829	62.0762	3	666.514	455.97	210.544	396.563	269.951	0	0	3	5	8	0	16	1	55	6	14	32	19	82.6061	1.50193	0	0	22	0	0	23	0	0	10	10	0	0	1.53743
66	Flavonoids	O(C[C@@]1[C@@](O)[C@](O)[C@@](O)[C@](Oc2c(-c3cc(O)c(O)cc3)[o+]c3c(c(O)cc(O)c3)c2)O1)[C@]1[C@](O)[C@](O)[C@@](O)[C@](C)O1	Petunidin 3-O-rutinoside	595.53	----	DD	-9.49571	1.21132	139.941	-795.223	-16.0343	-63.3288	-9.49571	1.86572	80.2206	3	784.309	516.165	268.144	348.33	435.98	0	0	3	5	13	0	16	1	73	10	23	42	23	111.292	1.52455	0	0	27	0	0	31	0	0	15	15	0	0	1.29028
67	Flavonoids	[O+]=C1C=C2OC(c3cc(OC)c(O)c(OC)c3)=C(O[C@]3[C@](O)[C@@](O)[C@](O)[C@@](CO)O3)C3=C2C(OC(c2ccc(O)cc2)=C3)=C1	Pigment A	609.56	----	--	-8.50019	2.67536	24.984	-771.728	-3.20902	-51.949	-8.50019	1.51561	84.323	2	796.742	521.552	267.512	527.014	269.728	0	0	3	5	10	0	12	1	73	6	16	44	29	109.29	1.49712	0	0	31	0	0	29	0	0	13	13	0	0	1.34351
68	Flavonoids	[O+]=C1C=C2OC(c3cc(OC)c(O)c(OC)c3)=C(O[C@]3[C@](O)[C@@](O)[C@](O)[C@@](CO)O3)C3=C2C(OC(c2cc(O)c(O)cc2)=C3)=C1	Pinotin A	625.559	----	DD	-9.33215	2.04593	42.6425	-720.902	-4.3976	-50.1076	-9.33215	1.01422	85.125	2	850.639	568.315	277.447	495.508	355.131	0	0	3	5	11	0	12	1	74	7	18	45	29	111.735	1.50993	0	0	31	0	0	29	0	0	14	14	0	0	1.34825
69	Flavonoids	O=C(O)C=1Oc2c3c([o+]c(c(O[C@]4[C@](O)[C@@](O)[C@](O)[C@@](CO)O4)c3C=1)-c1cc(OC)c(O)c(OC)c1)cc(O)c2	Vitisin A	561.472	----	DD	-9.51609	0.907967	104.064	-690.954	-14.3711	-56.802	-9.51609	3.4	73.6578	3	768.282	521.649	246.633	385.706	382.576	0	0	3	5	11	0	16	1	65	8	19	40	22	99.8431	1.53605	0	0	26	0	0	25	0	0	14	14	0	0	1.50283
70	Flavonoids	O=C(/C=C/c1cc(O)c(O)cc1)c1c(O)cc(O)cc1	Butein	272.256	----	D-	-6.02598	1.46509	-15.4622	-444.66	-9.62551	-32.4425	-6.02598	0	38.4115	2	494.304	267.843	226.461	277.73	216.574	0	0	2	3	5	0	12	0	32	4	9	20	14	46.7675	1.46148	0	0	15	0	0	12	0	0	5	5	0	0	1.7417
71	Flavonoids	O=C(/C=C/c1ccc(O)cc1)c1c(O)c(CC=C(C)C)c(O)cc1OC	Xanthohumol	354.402	----	--	-7.4116	0.859794	-11.8011	-625.164	-10.4694	-37.9957	-7.4116	1.08108	55.6394	2	625.666	407.028	218.638	480.437	145.228	0	0	3	4	5	0	12	0	48	3	8	26	20	66.1224	1.37755	0	0	21	0	0	22	0	0	5	5	0	0	1.94049
72	Flavonoids	O=C(CCc1cc(O)c(O)cc1)c1c(O[C@]2[C@](O)[C@@](O)[C@](O)[C@@](CO)O2)cc(O)cc1O	3-Hydroxyphloretin 2'-O-glucoside	452.412	----	--	-7.80958	1.15118	61.2929	-675.099	-12.4761	-44.4202	-7.80958	2.0108	61.785	2	627.039	384.213	242.826	286.308	340.731	0	0	3	5	11	0	12	0	56	8	19	32	19	84.8804	1.51572	0	0	21	0	0	24	0	0	11	11	0	0	1.63816
73	Flavonoids	O=C(CCc1cc(O)c(O)cc1)c1c(O[C@]2[C@](O)[C@@](O)[C@](O)[C@@](CO[C@]3[C@](O)[C@@](O)[C@](O)CO3)O2)cc(O)cc1O	3-Hydroxyphloretin 2'-O-xylosyl-glucoside	584.527	A-R-	D-	-9.76448	2.06568	131.449	-771.476	-11.3085	-56.7364	-9.76448	2.4255	79.1274	2	769.03	473.441	295.589	331.371	437.659	0	0	3	5	15	0	12	0	73	10	25	41	23	111.042	1.52113	0	0	26	0	0	32	0	0	15	15	0	0	1.37508
74	Flavonoids	O=C(CCc1ccc(O)cc1)c1c(O)cc(O)cc1O	Phloretin	274.272	----	DD	-6.44369	1.7686	-42.1882	-504.32	-9.57649	-34.3999	-6.44369	2.19866	39.7451	2	492.523	298.082	194.441	301.969	190.554	0	0	2	4	5	0	12	0	34	4	9	20	14	49.4578	1.45464	0	0	15	0	0	14	0	0	5	5	0	0	1.7815
75	Flavonoids	O=C(CCc1ccc(O[C@@]2C(O)(Cc3c(C)cccc3)[C@@](O)[C@@](O)[C@@](CO)O2)cc1)c1c(O)cc(O)cc1O	Phloretin 2'-O-xylosyl-glucoside	540.565	----	DD	-9.30392	4.31141	64.1868	-672.939	-2.77886	-58.6447	-9.30392	3.79176	80.3974	3	800.36	521.088	279.272	524.095	276.265	0	0	3	5	10	0	18	0	71	7	17	39	27	102.531	1.4441	0	0	29	0	0	32	0	0	10	10	0	0	1.30985
76	Flavonoids	O=C(CCc1ccc(O)cc1)c1c(O[C@@]2[C@@](O)[C@@](O)[C@@](O)[C@@](CO)O2)cc(O)cc1O	Phloridzin	436.413	--R-	DD	-8.02389	2.18577	45.2818	-695.354	-10.5567	-43.7518	-8.02389	4.01959	60.983	2	640.296	397.391	242.905	311.425	328.871	0	0	3	5	10	0	12	0	55	7	17	31	19	82.4777	1.4996	0	0	21	0	0	24	0	0	10	10	0	0	1.63417
77	Flavonoids	O=C1[C@](O[C@@]2[C@](O)[C@](O)[C@](O)[C@](C)O2)[C@@](c2cc(O)c(O)c(O)c2)Oc2c1c(O)cc(O)c2	Dihydromyricetin 3-O-rhamnoside	466.395	--R-	DD	-7.9046	2.49593	75.3936	-636.107	-9.08459	-45.0431	-7.9046	0.967782	61.2534	2	638.619	409.605	229.014	287.088	351.531	0	0	3	5	12	0	12	0	55	8	20	33	19	84.6091	1.53835	0	0	21	0	0	22	0	0	12	12	0	0	1.60568
78	Flavonoids	O=C1[C@](O)[C@@](c2cc(O)c(O)cc2)Oc2c1c(O)cc(O)c2	Dihydroquercetin	304.254	----	DD	-6.24018	2.53607	21.8771	-479.983	-8.26024	-35.5012	-6.24018	0.4	40.0155	2	489.458	282.78	206.678	225.348	264.11	0	0	3	4	7	0	12	0	34	5	12	22	14	51.6993	1.52057	0	0	15	0	0	12	0	0	7	7	0	0	1.74276
79	Flavonoids	O=C1[C@](O[C@]2[C@](O)[C@](O)[C@@](O)[C@](C)O2)[C@@](c2cc(O)c(O)cc2)Oc2c1c(O)cc(O)c2	Dihydroquercetin 3-O-rhamnoside	450.396	--RR	DD	-7.93629	1.57094	65.2383	-608.406	-12.1241	-46.166	-7.93629	0.407782	60.4514	2	636.463	393.787	242.676	291.571	344.893	0	0	3	5	11	0	12	0	54	7	18	32	19	82.364	1.52526	0	0	21	0	0	22	0	0	11	11	0	0	1.586
80	Flavonoids	Oc1c(O)ccc([C@@]2[C@@](O)Cc3c(O)cc(O)cc3O2)c1	(+)-Catechin	290.271	----	DD	-6.00637	1.74152	-17.4144	-478.577	-9.32878	-29.9406	-6.00637	1.6	40.5471	2	489.02	303.119	185.901	259.233	229.787	0	0	2	3	6	0	12	0	35	5	11	21	15	52.1088	1.48882	0	0	15	0	0	14	0	0	6	6	0	0	1.67715
81	Flavonoids	O=C(Oc1c(O)ccc([C@@]2[C@@](O)Cc3c(O)cc(O)cc3O2)c1)c1cc(O)c(O)c(O)c1	(+)-Catechin 3-O-gallate	442.376	--R-	--	-8.19515	1.72004	-5.09762	-559.002	-5.06631	-47.1505	-8.19515	1.6	58.7423	3	661.699	403.032	258.667	314.19	347.509	0	0	3	5	9	0	18	0	50	7	16	32	21	75.8074	1.51615	0	0	22	0	0	18	0	0	10	10	0	0	1.36816
82	Flavonoids	O([C@]1[C@](O)[C@@](O)[C@](O)[C@@](CO)O1)[C@@]1[C@@](c2cc(O)c(O)cc2)Oc2c(c(O)cc(O)c2)C1	(+)-Catechin 3-O-glucose	452.412	--R-	--	-8.00942	0.935213	64.2636	-660.45	-13.3211	-43.9664	-8.00942	2.60502	61.785	2	653.588	425.394	228.194	299.927	353.66	0	0	3	5	11	0	12	0	56	8	19	32	20	84.8804	1.51572	0	0	21	0	0	24	0	0	11	11	0	0	1.53803
83	Flavonoids	Oc1c(O)cc([C@@]2[C@@](O)Cc3c(O)cc(O)cc3O2)cc1O	(+)-Gallocatechin	306.27	----	DD	-6.31246	2.40794	-17.6512	-490.958	-8.82448	-35.5342	-6.31246	0.4	41.3491	2	502.349	311.293	191.056	232.973	269.376	0	0	3	4	7	0	12	0	36	6	13	22	15	54.5595	1.51554	0	0	15	0	0	14	0	0	7	7	0	0	1.70243
84	Flavonoids	O=C(O[C@@]1[C@@](c2cc(O)c(O)c(O)c2)Oc2c(c(O)cc(O)c2)C1)c1cc(O)c(O)c(O)c1	(+)-Gallocatechin 3-O-gallate	458.375	--R-	--	-7.55459	1.94316	-28.23	-530.742	-14.324	-39.3735	-7.55459	0.401853	59.5443	3	660.554	389.182	271.372	257.751	402.803	0	0	3	5	10	0	18	0	51	8	18	33	21	78.0738	1.53086	0	0	22	0	0	18	0	0	11	11	0	0	1.5103
85	Flavonoids	Oc1c(O)ccc([C@@]2[C@](O)Cc3c(O)cc(O)cc3O2)c1	(-)-Epicatechin	290.271	----	--	-6.31263	1.84295	-16.1027	-421.593	-10.2697	-30.3652	-6.31263	0.4	40.5471	2	490.134	308.829	181.305	263.965	226.169	0	0	2	3	6	0	12	0	35	5	11	21	15	52.1088	1.48882	0	0	15	0	0	14	0	0	6	6	0	0	1.67715
86	Flavonoids	O=C(O[C@@]1[C@](c2cc(O)c(O)cc2)Oc2c(c(O)cc(O)c2)C1)c1cc(O)c(O)c(O)c1	(-)-Epicatechin 3-O-gallate	442.376	--RR	DD	-7.92134	2.43938	-33.521	-562.591	-9.90465	-44.4156	-7.92134	0.848369	58.7423	3	667.705	396.601	271.104	315.899	351.806	0	0	3	5	9	0	18	0	50	7	16	32	21	75.8074	1.51615	0	0	22	0	0	18	0	0	10	10	0	0	1.48898
87	Flavonoids	O([C@@]1[C@](O)[C@@](O)[C@@](O)[C@@](CO)O1)[C@]1[C@@]2(c3cc(O)c(O)cc3)Oc3c(c(O)cc(O)c3)[C@@]1c1c3O[C@](c4cc(O)c(O)cc4)CCc3ccc1O2	(-)-Epicatechin-(2a-7)(4a-8)-epicatechin 3-O-galactoside	706.653	----	--	-9.95676	1.10625	86.1858	-812.793	-7.98621	-54.3669	-9.95676	2.63785	98.061	4	853.172	557.336	295.836	484.735	368.437	0	0	3	5	15	0	24	0	85	10	25	51	34	127.104	1.49534	0	0	36	0	0	34	0	0	15	15	0	0	1.1984
88	Flavonoids	Oc1c(O)cc([C@@]2[C@](O)Cc3c(O)cc(O)cc3O2)cc1O	(-)-Epigallocatechin	306.27	----	DD	-6.40853	2.64929	-19.7784	-490.009	-8.78556	-35.5143	-6.40853	0.4	41.3491	2	496.986	308.931	188.055	237.737	259.249	0	0	3	4	7	0	12	0	36	6	13	22	15	54.5595	1.51554	0	0	15	0	0	14	0	0	7	7	0	0	1.70243
89	Flavonoids	O=C(O[C@]1[C@@](c2cc(O)c(O)c(O)c2)Oc2c(c(O)cc(O)c2)C1)c1cc(O)c(O)c(O)c1	(-)-Epigallocatechin 3-O-gallate	458.375	--R-	--	-7.58151	2.21576	-19.4955	-583.44	-11.0606	-35.2618	-7.58151	0.45534	59.5443	3	662.158	378.241	283.917	256.878	405.28	0	0	3	5	10	0	18	0	51	8	18	33	21	78.0738	1.53086	0	0	22	0	0	18	0	0	11	11	0	0	1.5103
90	Flavonoids	Oc1c([C@@]2[C@@](O)[C@@](c3cc(O)c(O)cc3)Oc3c(c(O)cc(O)c23)[C@@]2[C@@](O)[C@@](c3cc(O)c(O)cc3)Oc3c2c(O)cc(O)c3)c2O[C@](c3cc(O)c(O)cc3)[C@](O)[C@@](c3c(O)cc(O)c4c3O[C@](c3cc(O)c(O)cc3)[C@](O)C4)c2c(O)c1	Cinnamtannin A2	1155.04	----	DD	-12.0635	3.80867	-37.1507	-888.219	-4.0905	-74.0837	-12.0635	2.76451	158.188	8	1153.02	678.562	474.455	481.208	671.809	0	0	4	6	24	0	48	0	134	20	44	84	60	200.211	1.49411	0	0	60	0	0	50	0	0	24	24	0	0	0.968445
91	Flavonoids	Oc1c([C@@]2[C@@](O)[C@@](c3cc(O)c(O)cc3)Oc3c2c(O)cc(O)c3)c2O[C@](c3cc(O)c(O)cc3)[C@@](O)Cc2c(O)c1	Procyanidin dimer B1	578.526	----	DD	-8.59745	1.13632	-24.4209	-787.283	-14.8441	-54.4219	-8.59745	1.4	79.7606	4	755.65	465.127	290.523	341.762	413.888	0	0	4	6	12	0	24	0	68	10	22	42	30	101.51	1.49279	0	0	30	0	0	26	0	0	12	12	0	0	1.32803
92	Flavonoids	Oc1c([C@@]2[C@@](O)[C@@](c3cc(O)c(O)cc3)Oc3c2c(O)cc(O)c3)c2O[C@](c3cc(O)c(O)cc3)[C@](O)Cc2c(O)c1	Procyanidin dimer B2	578.526	----	DD	-8.74551	1.53485	-17.2707	-717.334	-14.119	-47.9086	-8.74551	3.45291	79.7606	4	696.715	427.803	268.912	319.295	377.42	0	0	4	6	12	0	24	0	68	10	22	42	30	101.51	1.49279	0	0	30	0	0	26	0	0	12	12	0	0	1.32803
93	Flavonoids	Oc1c([C@]2[C@](O)[C@@](c3cc(O)c(O)cc3)Oc3c2c(O)cc(O)c3)c2O[C@](c3cc(O)c(O)cc3)[C@@](O)Cc2c(O)c1	Procyanidin dimer B3	578.526	--R-	--	-9.02239	1.54757	-26.7362	-716.829	-14.4643	-51.4397	-9.02239	3.41382	79.7606	4	751.832	471.764	280.068	332.411	419.421	0	0	4	6	12	0	24	0	68	10	22	42	30	101.51	1.49279	0	0	30	0	0	26	0	0	12	12	0	0	1.32803
94	Flavonoids	Oc1c([C@]2[C@](O)[C@@](c3cc(O)c(O)cc3)Oc3c2c(O)cc(O)c3)c2O[C@](c3cc(O)c(O)cc3)[C@](O)Cc2c(O)c1	Procyanidin dimer B4	578.526	--R-	--	-8.95998	1.62752	-30.3577	-701.506	-14.4105	-52.4874	-8.95998	2.4	79.7606	4	745.727	466.803	278.925	338.505	407.222	0	0	4	6	12	0	24	0	68	10	22	42	30	101.51	1.49279	0	0	30	0	0	26	0	0	12	12	0	0	1.32803
95	Flavonoids	Oc1c(c(O)cc2O[C@](c3cc(O)c(O)cc3)[C@@](O)Cc12)[C@@]1[C@@](O)[C@@](c2cc(O)c(O)cc2)Oc2c1c(O)cc(O)c2	Procyanidin dimer B7	578.526	----	DD	-8.87454	1.87763	-20.8865	-670.035	-3.65414	-47.2416	-8.87454	2	79.7606	4	797.647	484.599	313.048	392.667	404.98	0	0	4	6	12	0	24	0	68	10	22	42	30	101.51	1.49279	0	0	30	0	0	26	0	0	12	12	0	0	1.23981
96	Flavonoids	Oc1c([C@@]2[C@@](O)[C@@](c3cc(O)c(O)cc3)Oc3c2c(O)cc(O)c3)c2O[C@](c3cc(O)c(O)cc3)[C@](O)[C@@](c3c(O)cc(O)c4c3O[C@](c3cc(O)c(O)cc3)[C@](O)C4)c2c(O)c1	Procyanidin trimer C1	866.781	----	D-	-11.0433	1.36549	-6.65657	-926.529	-18.5406	-58.7067	-11.0433	3.4	118.974	6	999.192	613.082	386.11	457.67	541.523	0	0	4	6	18	0	36	0	101	15	33	63	45	150.866	1.49372	0	0	45	0	0	38	0	0	18	18	0	0	1.12052
97	Flavonoids	Oc1c([C@]2[C@](O)[C@@](c3cc(O)c(O)cc3)Oc3c2c(O)cc(O)c3)c2O[C@](c3cc(O)c(O)cc3)[C@@](O)[C@](c3c(O)cc(O)c4c3O[C@](c3cc(O)c(O)cc3)[C@@](O)C4)c2c(O)c1	Procyanidin trimer C2	866.781	----	--	-9.96138	1.90102	-3.15891	-861.227	-8.37113	-52.8634	-9.96138	2.42763	118.974	6	889.044	595.976	293.068	383.481	505.564	0	0	4	6	18	0	36	0	101	15	33	63	45	150.866	1.49372	0	0	45	0	0	38	0	0	18	18	0	0	1.12052
98	Flavonoids	Oc1c([C@@]2[C@@](O)[C@@](c3cc(O)c(O)cc3)Oc3c2c(O)cc(O)c3)c2O[C@](c3cc(O)c(O)cc3)[C@](O)[C@](c3c(O)cc(O)c4c3O[C@](c3cc(O)c(O)cc3)[C@@](O)C4)c2c(O)c1	Procyanidin trimer EEC	866.781	--R-	DD	-9.4163	1.66701	-27.0275	-935.279	-12.6754	-34.088	-9.4163	1.38048	118.974	6	893.437	537.116	356.321	404.363	489.074	0	0	4	6	18	0	36	0	101	15	33	63	45	150.866	1.49372	0	0	45	0	0	38	0	0	18	18	0	0	1.12052
99	Flavonoids	Oc1c([C@@]2[C@@](O)[C@@](c3cc(O)c(O)cc3)Oc3c2c(O)cc(O)c3)c2O[C@](c3cc(O)c(O)cc3)[C@](O)[C@@](c3c(O)cc(O)c4c3O[C@](c3cc(O)c(O)cc3)[C@](O)C4)c2c(O)c1	Procyanidin trimer T2	866.781	----	D-	-8.54705	2.43969	-19.2126	-760.819	-4.00006	-31.0779	-8.54705	2.60007	118.974	6	948.952	581.287	367.665	410.055	538.897	0	0	4	6	18	0	36	0	101	15	33	63	45	150.866	1.49372	0	0	45	0	0	38	0	0	18	18	0	0	1.12052
100	Flavonoids	Oc1c(O)cc([C@@]2[C@@](O)[C@](c3c(O)cc(O)c4c3O[C@](c3cc(O)c(O)c(O)c3)[C@@](O)C4)c3c(O)cc(O)cc3O2)cc1O	Prodelphinidin dimer B3	610.524	--R-	DD	-8.56004	1.1752	-2.80638	-672.952	-12.697	-45.4438	-8.56004	1.94766	81.3646	4	766.109	477.166	288.943	305.021	461.088	0	0	3	5	14	0	24	0	70	12	26	44	30	106.329	1.51898	0	0	30	0	0	26	0	0	14	14	0	0	1.33773
101	Flavonoids	Oc1c(O)cc([C@@]2[C@@](O)[C@](c3c(O)cc(O)c4c3O[C@](c3cc(O)c(O)cc3)[C@@](O)C4)c3c(O)cc(O)c([C@]4[C@](O)[C@@](c5cc(O)c(O)c(O)c5)Oc5c4c(O)cc(O)c5)c3O2)cc1O	Prodelphinidin trimer GC-C-C	898.779	----	DD	-10.4672	3.67157	-28.6529	-835.908	-12.376	-66.6565	-10.4672	1.87115	120.578	6	963.531	591.26	372.271	365.327	598.204	0	0	4	6	20	0	36	0	103	17	37	65	45	155.716	1.51181	0	0	45	0	0	38	0	0	20	20	0	0	1.13083
102	Flavonoids	O=C1C(O)=C2C(O)=C(O)C=C([C@@]3[C@](O)Cc4c(O)cc(O)cc4O3)C2=CC([C@@]2[C@](O)Cc3c(O)cc(O)cc3O2)=C1	Theaflavin	564.499	--RR	--	-9.22477	2.9141	15.759	-628.346	-2.09392	-52.7799	-9.22477	0.0883837	76.667	2	751.728	436.476	310.924	334.407	417.321	0	0	3	5	12	0	12	0	65	10	22	41	28	97.5138	1.50021	0	0	29	0	0	24	0	0	12	12	0	0	1.27609
103	Flavonoids	O=C(O[C@]1[C@@](C2=CC(=O)C(O)=C3C(O)=C(O)C=C([C@@]4[C@](O)Cc5c(O)cc(O)cc5O4)C3=C2)Oc2c(c(O)cc(O)c2)C1)c1cc(O)c(O)c(O)c1	Theaflavin 3'-O-gallate	716.604	--R-	DD	-10.3964	1.86923	2.45809	-851.78	-11.4373	-65.0778	-10.3964	0	94.8622	3	866.782	503.457	357.255	416.006	450.777	0	0	4	6	15	0	18	0	80	12	27	52	34	121.031	1.51289	0	0	36	0	0	28	0	0	16	16	0	0	1.18186
104	Flavonoids	O=C(Oc1cc(O)c2c(O[C@](C=3C=4C(C(OC(=O)c5cc(O)c(O)c(O)c5)=C(O)C=3)=C(O)C(=O)C=C([C@@]3[C@](O)Cc5c(O)cc(O)cc5O3)C=4)[C@](O)C2)c1)c1cc(O)c(O)c(O)c1	Theaflavin 3,3'-O-digallate	868.709	----	DD	-10.9058	2.09997	79.3959	-680.877	-12.9764	-52.431	-10.9058	0.0425804	113.057	4	1118.11	648.256	465.91	509.537	608.576	0	0	4	6	18	0	24	0	95	14	32	63	40	144.368	1.51967	0	0	43	0	0	32	0	0	20	20	0	0	1.05334
105	Flavonoids	O=C(O[C@]1[C@@](C=2C=3C(C(O)=C(O)C=2)=C(O)C(=O)C=C([C@@]2[C@](O)Cc4c(O)cc(O)cc4O2)C=3)Oc2c(c(O)cc(O)c2)C1)c1cc(O)c(O)c(O)c1	Theaflavin 3-O-gallate	716.604	--RR	DD	-10.6691	1.82641	14.0336	-808.732	-15.778	-63.6412	-10.6691	0.057834	94.8622	3	918.939	540.822	372.261	418.662	500.277	0	0	4	6	15	0	18	0	80	12	27	52	34	121.031	1.51289	0	0	36	0	0	28	0	0	16	16	0	0	1.1904
106	Flavonoids	O=C1c2c(O)c(C/C=C(/CCC=C(C)C)\C)c(O)cc2O[C@](c2ccc(O)cc2)C1	6-Geranylnaringenin	408.494	----	--	-7.43619	1.24729	-43.2437	-675.588	-10.5725	-36.2188	-7.43619	2.20041	66.6802	2	674.335	443.003	231.332	501.93	172.405	0	0	3	4	5	0	12	0	58	3	8	30	24	77.4509	1.33536	0	0	25	0	0	28	0	0	5	5	0	0	1.5156
107	Flavonoids	O=C1c2c(O)c(CC=C(C)C)c(O)cc2O[C@](c2ccc(O)cc2)C1	6-Prenylnaringenin	340.375	--R-	D-	-6.83766	1.0883	-40.2592	-558.175	-9.93056	-31.8422	-6.83766	1.83532	52.5459	2	579.273	359.746	219.527	415.432	163.841	0	0	3	4	5	0	12	0	45	3	8	25	19	62.6466	1.39215	0	0	20	0	0	20	0	0	5	5	0	0	1.63607
108	Flavonoids	O=C1c2c(O)cc(O)c(CC=C(C)C)c2O[C@](c2ccc(O)cc2)C1	8-Prenylnaringenin	340.375	--R-	--	-6.76053	0.954811	-39.4249	-572.409	-9.86242	-34.1932	-6.76053	3	52.5459	2	574.791	361.835	212.956	399.838	174.953	0	0	3	4	5	0	12	0	45	3	8	25	19	62.6466	1.39215	0	0	20	0	0	20	0	0	5	5	0	0	1.7254
109	Flavonoids	O(C)c1ccc([C@]2Oc3c(c(O)cc(O[C@]4[C@](O)[C@@](O)[C@](O)[C@@](CO[C@]5[C@](O)[C@](O)[C@@](O)[C@](C)O5)O4)c3)C(=O)C2)cc1	Didymin	594.566	----	--	-9.6408	3.51955	115.858	-759.1	-8.55582	-51.0389	-9.6408	2.4	83.179	2	842.52	579.606	262.914	491.942	350.579	0	0	3	5	14	0	12	0	76	7	21	42	25	113.96	1.49947	0	0	28	0	0	34	0	0	14	14	0	0	1.1843
110	Flavonoids	O=C1c2c(O)cc(O[C@]3[C@](O)[C@@](O)[C@](O)[C@@](CO[C@]4[C@](O)[C@](O)[C@@](O)[C@](C)O4)O3)cc2O[C@](c2cc(O)c(O)cc2)C1	Eriocitrin	596.538	----	--	-9.96498	2.57287	106.23	-750.78	-9.32042	-64.7538	-9.96498	1.32154	80.8874	2	739.482	482.559	256.923	325.842	413.64	0	0	3	5	15	0	12	0	74	9	24	42	24	112.514	1.52046	0	0	27	0	0	32	0	0	15	15	0	0	1.19508
111	Flavonoids	O=C1c2c(O)cc(O[C@]3[C@](O)[C@@](O)[C@](O)[C@@](CO)O3)cc2O[C@](c2cc(O)c(O)cc2)C1	Eriodictyol 7-O-glucoside	450.396	--R-	DD	-8.01698	2.06605	64.9534	-610.053	-10.8108	-44.4579	-8.01698	2.2	60.4514	2	637.611	404.943	232.668	299.862	337.749	0	0	3	5	11	0	12	0	54	7	18	32	19	82.364	1.52526	0	0	21	0	0	22	0	0	11	11	0	0	1.40436
112	Flavonoids	O(C)c1c(O)cc([C@]2Oc3c(c(O)cc(O)c3)C(=O)C2)cc1	Hesperetin	302.282	--R-	--	-6.11863	1.64652	-26.487	-513.641	-7.40263	-29.5517	-6.11863	0.6	42.3071	2	504.95	328.264	176.686	313.816	191.134	0	0	2	2	6	0	12	0	36	3	9	22	15	53.3046	1.48068	0	0	16	0	0	14	0	0	6	6	0	0	1.65124
113	Flavonoids	O(C)c1c(O)cc([C@]2Oc3c(c(O)cc(O[C@]4[C@](O)[C@@](O)[C@](O)[C@@](CO[C@]5[C@](O)[C@](O)[C@@](O)[C@](C)O5)O4)c3)C(=O)C2)cc1	Hesperidin	610.565	--R-	DD	-10.1161	1.78819	142.477	-770.53	-8.0027	-51.8755	-10.1161	2.76135	83.981	2	878.378	609.104	269.273	475.023	403.354	0	0	3	5	15	0	12	0	77	8	23	43	25	116.36	1.51116	0	0	28	0	0	34	0	0	15	15	0	0	1.19125
114	Flavonoids	O(C)c1c2C(=O)C[C@@](c3ccc(O)cc3)Oc2c(CC=C(C)C)c(O)c1	Isoxanthohumol	354.402	----	--	-6.70033	1.37456	-33.855	-623.341	-11.3007	-32.3115	-6.70033	0.851052	55.6394	2	568.547	395.826	172.721	434.994	133.553	0	0	3	4	5	0	12	0	48	2	7	26	20	66.1224	1.37755	0	0	21	0	0	22	0	0	5	5	0	0	1.75018
115	Flavonoids	O=C1c2c(O)cc(O)cc2O[C@](c2ccc(O)cc2)C1	Naringenin	272.256	--R-	DD	-5.96685	1.42938	-41.9365	-425.215	-9.50352	-30.1783	-5.96685	1.6	38.4115	2	470.281	271.252	199.029	289.155	181.126	0	0	1	1	5	0	12	0	32	3	8	20	14	46.7675	1.46148	0	0	15	0	0	12	0	0	5	5	0	0	1.65874
116	Flavonoids	O=C1c2c(O)cc(O[C@]3[C@](O)[C@@](O)[C@](O)[C@@](CO)O3)cc2O[C@](c2ccc(O)cc2)C1	Naringenin 7-O-glucoside	434.397	A-R-	D-	-7.8096	2.78456	55.8758	-620.51	-10.9507	-40.3743	-7.8096	4.56576	59.6494	2	674.149	424.147	250.002	352.391	321.758	0	0	3	5	10	0	12	0	53	6	16	31	19	80.0143	1.5097	0	0	21	0	0	22	0	0	10	10	0	0	1.39662
117	Flavonoids	O=C1c2c(O)cc(O)cc2O[C@](c2ccc(O[C@@]3[C@@](O)[C@@](O)[C@@](O)[C@@](CO)O3)cc2)C1	Naringin 4'-O-glucoside	434.397	--R-	--	-7.98523	1.53232	55.184	-624.685	-13.435	-41.5733	-7.98523	2.58981	59.6494	2	635.652	398.111	237.541	340.276	295.376	0	0	3	5	10	0	12	0	53	6	16	31	19	80.0143	1.5097	0	0	21	0	0	22	0	0	10	10	0	0	1.29079
118	Flavonoids	O=C(OC[C@@]1[C@](O)[C@](O)[C@@](O[C@@]2[C@](O)[C@](O)[C@](O)[C@@](C)O2)[C@@](Oc2cc(O)c3C(=O)C[C@@](c4ccc(O)cc4)Oc3c2)O1)CC(=O)O	Naringin 6'-malonate	666.585	----	DD	-10.4058	1.82034	13.1637	-757.184	-7.37671	-58.8607	-10.4058	3.6	89.105	2	941.595	595.99	345.605	489.107	452.488	0	0	3	5	16	0	12	0	81	9	25	47	25	123.861	1.52914	0	0	30	0	0	34	0	0	17	17	0	0	1.30675
119	Flavonoids	O=C1c2c(O)cc(O[C@]3[C@](O)[C@@](O)[C@](O)[C@@](CO[C@]4[C@](O)[C@](O)[C@@](O)[C@](C)O4)O3)cc2O[C@](c2ccc(O)cc2)C1	Narirutin	580.539	----	D-	-8.77518	1.79692	118.522	-730.864	-9.32243	-53.3731	-8.77518	1.75388	80.0854	2	748.698	473.892	274.806	390.404	358.294	0	0	3	5	14	0	12	0	73	8	22	41	24	110.172	1.50921	0	0	27	0	0	32	0	0	14	14	0	0	1.19045
120	Flavonoids	O=C1c2c(O)cc(O[C@@]3[C@](O)[C@](O)[C@](O)[C@@](CO[C@@]4[C@](O)[C@](O)[C@](O)[C@@](C)O4)O3)cc2O[C@](c2ccc(O[C@@]3[C@@](O)[C@@](O)[C@@](O)[C@@](CO)O3)cc2)C1	Narirutin 4'-O-glucoside	742.68	A---	DD	-10.2847	3.1847	244.608	-710.976	0.537582	-44.1437	-10.2847	3.22965	101.323	2	833.635	540.23	293.405	412.295	421.34	0	0	3	5	19	0	12	0	94	11	30	52	29	142.478	1.51573	0	0	33	0	0	42	0	0	19	19	0	0	1.01307
121	Flavonoids	O=C1c2c(O)cc(O[C@]3[C@](O[C@]4[C@](O)[C@](O)[C@@](O)[C@](C)O4)[C@@](O)[C@](O)[C@@](CO)O3)cc2O[C@](c2cc(O)c(O)cc2)C1	Neoeriocitrin	596.538	--RR	D-	-10.4073	1.97905	106.688	-721.11	-14.0465	-62.9022	-10.4073	1.03449	80.8874	2	778.092	500.654	277.438	335.555	442.537	0	0	3	5	15	0	12	0	74	9	24	42	24	112.514	1.52046	0	0	27	0	0	32	0	0	15	15	0	0	1.28907
122	Flavonoids	O(C)c1c(O)cc([C@]2Oc3c(c(O)cc(O[C@]4[C@](O[C@]5[C@](O)[C@](O)[C@@](O)[C@](C)O5)[C@@](O)[C@](O)[C@@](CO)O4)c3)C(=O)C2)cc1	Neohesperidin	610.565	--R-	DD	-9.86404	3.08684	110.118	-667.231	-0.502336	-59.4521	-9.86404	0.6	83.981	2	835.859	563.104	272.755	452.601	383.258	0	0	3	5	15	0	12	0	77	8	23	43	25	116.36	1.51116	0	0	28	0	0	34	0	0	15	15	0	0	1.28187
123	Flavonoids	O(C)c1ccc([C@]2Oc3c(c(O)cc(O[C@]4[C@](O[C@]5[C@](O)[C@](O)[C@@](O)[C@](C)O5)[C@@](O)[C@](O)[C@@](CO)O4)c3)C(=O)C2)cc1	Poncirin	594.566	--R-	--	-9.86177	2.57303	136.874	-661.954	1.59839	-56.685	-9.86177	2.08509	83.179	2	833.755	577.883	255.872	517.104	316.651	0	0	3	5	14	0	12	0	76	7	21	42	25	113.96	1.49947	0	0	28	0	0	34	0	0	14	14	0	0	1.27671
124	Flavonoids	O(C)c1cc(O)c2C(=O)C[C@@](c3ccc(O)cc3)Oc2c1	Sakuranetin	286.283	----	--	-5.9839	1.81674	-28.2618	-457.988	-13.0921	-26.6506	-5.9839	0.4	41.5051	2	494.379	313.322	181.057	353.587	140.792	0	0	1	1	5	0	12	0	35	2	7	21	15	50.6123	1.44607	0	0	16	0	0	14	0	0	5	5	0	0	1.65796
125	Flavonoids	O(C)c1c(O)c(O)c2C(=O)C=C(c3cc(OC)c(OC)cc3)Oc2c1OC	5,6-Dihydroxy-7,8,3',4'-tetramethoxyflavone	374.345	----	--	-7.43417	0.64461	39.0789	-587.968	-12.3515	-39.8036	-7.43417	1.8	51.8583	2	604.709	470.39	134.319	470.691	134.018	0	0	2	3	7	0	12	0	45	2	9	27	18	67.3641	1.49698	0	0	19	0	0	18	0	0	8	8	0	0	1.77065
126	Flavonoids	O=C1c2c(O)c(O)c(O)cc2OC(c2cc(O)c(O)cc2)=C1	6-Hydroxyluteolin	302.238	----	DD	-6.39359	2.55492	-10.5478	-451.956	-7.85564	-36.5898	-6.39359	0	38.6819	2	492.235	283.873	208.362	237.954	254.281	0	0	3	4	6	0	12	0	32	5	11	22	14	48.5259	1.51643	0	0	15	0	0	10	0	0	7	7	0	0	1.69284
127	Flavonoids	O=C1c2c(O)c(O)c(O[C@]3[C@](O)[C@@](O)[C@@](O)[C@@](C)O3)cc2OC(c2cc(O)c(O)cc2)=C1	6-Hydroxyluteolin 7-O-rhamnoside	448.38	--R-	DD	-8.29821	2.32788	70.03	-581.44	-8.95001	-46.2516	-8.29821	2.71246	59.1179	2	621.844	389.184	232.66	294.31	327.534	0	0	3	5	10	0	12	0	52	7	17	32	19	79.6919	1.53254	0	0	21	0	0	20	0	0	11	11	0	0	1.44276
128	Flavonoids	O=C1c2c(OC(c3cc(O)c(O)cc3)=C1)cc(O)cc2	7,3',4'-Trihydroxyflavone	270.24	----	--	-6.01552	1.63615	-15.7808	-445.711	-8.59846	-29.6715	-6.01552	0	37.0779	2	467.417	254.62	212.797	281.419	185.999	0	0	1	1	4	0	12	0	30	3	7	20	14	43.7744	1.45915	0	0	15	0	0	10	0	0	5	5	0	0	1.64451
129	Flavonoids	O=C1c2c(OC(c3ccc(O)cc3)=C1)cc(O)cc2	7,4'-Dihydroxyflavone	254.241	--R-	--	-5.71569	0.736318	-16.0944	-447.638	-7.96868	-26.9854	-5.71569	0	36.2759	2	460.552	248.073	212.479	320.919	139.633	1	1	0	0	3	0	12	0	29	2	5	19	14	41.0588	1.41582	0	0	15	0	0	10	0	0	4	4	0	0	1.62646
130	Flavonoids	O=C1c2c(O)cc(O)cc2OC(c2ccc(O)cc2)=C1	Apigenin	270.24	--R-	--	-5.76176	1.81336	-29.3317	-396.136	-9.18672	-28.2493	-5.76176	0	37.0779	2	465.036	258.224	206.811	285.362	179.673	0	0	1	1	4	0	12	0	30	3	7	20	14	43.7744	1.45915	0	0	15	0	0	10	0	0	5	5	0	0	1.66063
131	Flavonoids	O=C1c2c(O)c(c(O)c([C@]3[C@](O)[C@@](O)[C@](O)[C@@](CO)O3)c2OC(c2ccc(O)cc2)=C1)[C@]1[C@](O)[C@@](O)[C@](O)[C@@](CO)O1	Apigenin 6,8-di-C-glucoside	594.522	----	DD	-8.98186	1.73736	144.97	-716.661	-8.71649	-44.7724	-8.98186	1.11093	79.5538	2	768.654	499.561	269.093	401.994	366.66	0	0	3	5	14	0	12	0	72	11	25	42	26	110.043	1.52837	0	0	27	0	0	30	0	0	15	15	0	0	1.52096
132	Flavonoids	O=C1c2c(O)c(c(O)cc2OC(c2ccc(O)cc2)=C1)[C@]1[C@](O)[C@@](O)[C@](O)[C@@](CO)O1	Apigenin 6-C-glucoside	432.381	--R-	--	-7.60653	2.51071	61.3803	-552.711	-9.74762	-39.0487	-7.60653	2.4021	58.3159	2	640.025	404.089	235.936	349.12	290.904	0	0	3	5	9	0	12	0	51	7	16	31	20	77.3972	1.51759	0	0	21	0	0	20	0	0	10	10	0	0	1.48324
133	Flavonoids	O=C(OC[C@@]1[C@@](O)[C@@](O)[C@](OC[C@@]2[C@@](O)[C@](O)[C@@](O)[C@](Oc3cc(O)c4C(=O)C=C(c5ccc(O)cc5)Oc4c3)O2)O1)CC(=O)O	Apigenin 7-O-(6''-malonyl-apiosyl-glucoside)	650.542	----	DD	-10.5224	2.22347	33.8186	-712.844	-4.97248	-64.0665	-10.5224	3.03032	84.6778	2	865.62	536.332	329.288	428.354	437.266	0	0	3	5	15	0	12	0	76	9	24	46	24	117.267	1.54299	0	0	29	0	0	30	0	0	17	17	0	0	1.14296
134	Flavonoids	O=C(O)[C@]1[C@](O)[C@@](O)[C@](O[C@@]2[C@@](O)[C@](O)[C@@](O)[C@](C(=O)O)O2)[C@@](Oc2cc(O)c3C(=O)C=C(c4ccc(O)cc4)Oc3c2)O1	Apigenin 7-O-diglucuronide	622.488	----	--	-9.33433	1.32151	119.845	-730.8	-12.8446	-50.5118	-9.33433	1.28271	78.4906	2	762.65	410.068	352.582	284.237	478.413	0	0	3	5	16	0	12	0	70	11	27	44	22	108.97	1.55671	0	0	27	0	0	26	0	0	17	17	0	0	1.3168
135	Flavonoids	O(c1cc(O)c2c(O[C@](c3ccc(O)cc3)CC2)c1)[C@@]1[C@@](O)[C@@](O)[C@@](O)[C@@](CO)O1	Apigenin 7-O-glucoside	420.414	A---	DD	-8.29199	3.6369	43.0326	-501.416	-10.0942	-47.7094	-8.29199	4.17764	60.181	2	655.06	425.062	229.998	384.309	270.751	0	0	3	5	9	0	12	0	54	6	15	30	20	79.9568	1.48068	0	0	21	0	0	24	0	0	9	9	0	0	1.36106
136	Flavonoids	O=C(O)[C@@]1[C@@](O)[C@](O)[C@@](O)[C@@](Oc2cc(O)c3C(=O)C=C(c4ccc(O)cc4)Oc3c2)O1	Apigenin 7-O-glucuronide	446.364	A-R-	--	-7.75326	2.17836	54.8385	-587.077	-11.3499	-38.3272	-7.75326	2.5821	57.7843	2	634.458	363.155	271.302	297.808	336.65	0	0	3	5	10	0	12	0	50	7	17	32	18	76.8417	1.53683	0	0	21	0	0	18	0	0	11	11	0	0	1.40588
137	Flavonoids	O=C1c2c(O)c(O)c(O)cc2OC(c2ccccc2)=C1	Baicalein	270.24	----	--	-5.92623	1.08299	7.18427	-439.48	-8.45428	-29.0427	-5.92623	0	37.0779	2	463.798	256.974	206.823	301.127	162.671	0	0	1	1	4	0	12	0	30	3	7	20	14	43.7744	1.45915	0	0	15	0	0	10	0	0	5	5	0	0	1.70792
138	Flavonoids	O=C1c2c(O)cc(O)cc2OC(c2ccccc2)=C1	Chrysin	254.241	--R-	--	-5.6039	1.07006	-12.5546	-421.181	-8.62194	-26.6591	-5.6039	0	36.2759	2	451.415	246.019	205.396	319.87	131.545	1	1	0	0	3	0	12	0	29	2	5	19	14	41.0588	1.41582	0	0	15	0	0	10	0	0	4	4	0	0	1.68719
139	Flavonoids	O=C(OC[C@@]1[C@@](O)[C@](O)[C@@](O[C@]2[C@](O)[C@@](O)(CO)CO2)[C@](Oc2cc(O)c3C(=O)C=C(c4cc(OC)c(O)cc4)Oc3c2)O1)CC(=O)O	Chrysoeriol 7-O-(6''-malonyl-apiosyl-glucoside)	680.568	A---	DD	-11.4117	2.58866	59.0315	-741.637	-3.23858	-64.996	-11.4117	1.19458	88.5734	2	896.563	569.844	326.718	478.269	418.294	0	0	3	5	16	0	12	0	80	9	25	48	25	123.489	1.54361	0	0	30	0	0	32	0	0	18	18	0	0	1.29902
140	Flavonoids	O=C1c2c(O)c(c(O)c([C@@]3[C@](O)[C@@](O)[C@](CO)O3)c2OC(c2ccc(O)cc2)=C1)[C@@]1[C@](O)[C@@](O)[C@](O)[C@@](CO)O1	Apigenin 6,8-C-arabinoside-C-glucoside	564.496	AA--	DD	-8.52791	2.93715	148.873	-737.011	-4.4536	-44.3406	-8.52791	1.4	75.6582	2	756.639	488.388	268.252	336.476	420.164	0	0	3	5	13	0	12	0	68	10	23	40	25	103.827	1.52687	0	0	26	0	0	28	0	0	14	14	0	0	1.49574
141	Flavonoids	O=C1c2c(O)c(c(O)c([C@]3[C@](O)[C@@](O)[C@@](O)[C@@](CO)O3)c2OC(c2ccc(O)cc2)=C1)[C@]1[C@](O)[C@@](O)[C@](CO)O1	Apigenin 6,8-C-galactoside-C-arabinoside	564.496	----	DD	-9.37923	1.66137	118.147	-663.181	-8.20085	-47.9442	-9.37923	1.4	75.6582	2	763.132	489.291	273.842	390.606	372.526	0	0	3	5	13	0	12	0	68	10	23	40	25	103.827	1.52687	0	0	26	0	0	28	0	0	14	14	0	0	1.5061
142	Flavonoids	O=C(OC[C@@]1[C@@](O)[C@](O)[C@@](O)[C@](Oc2cc(O)c3C(=O)C=C(c4cc(OC)c(O)cc4)Oc3c2)O1)CC(=O)O	Chrysoeriol 7-O-(6''-malonyl-glucoside)	548.453	AA--	--	-9.64217	2.63742	-14.9942	-630.331	-9.67444	-60.7387	-9.64217	2.2	71.231	2	826.784	507.19	319.593	422.733	404.051	0	0	3	5	12	0	12	0	63	7	19	39	21	97.1302	1.54175	0	0	25	0	0	24	0	0	14	14	0	0	1.36816
143	Flavonoids	O(C)c1c(O)ccc(C=2Oc3c(c(O)cc(O[C@]4[C@](O[C@]5[C@](O)C(O)(CO)CO5)[C@@](O)[C@](O)[C@@](CO)O4)c3)C(=O)C=2)c1	Chrysoeriol 7-O-apiosyl-glucoside	594.522	----	DD	-10.5065	1.51022	152.94	-750.1	-13.8244	-65.0924	-10.5065	2.2	79.5538	2	793.992	536.92	257.072	415.213	378.779	0	0	3	5	14	0	12	0	72	8	22	42	24	110.043	1.52837	0	0	27	0	0	30	0	0	15	15	0	0	1.2795
144	Flavonoids	O(C)c1c(O)ccc(C=2Oc3c(c(O)cc(O[C@@]4[C@@](O)[C@@](O)[C@@](O)[C@@](CO)O4)c3)C(=O)C=2)c1	Chrysoeriol 7-O-glucoside	462.407	--R-	D-	-7.949	2.59169	76.3373	-572.111	-9.55376	-40.5349	-7.949	0.6	62.2114	2	650.297	432.728	217.569	375.594	274.703	0	0	3	5	10	0	12	0	55	6	16	33	20	83.706	1.52193	0	0	22	0	0	22	0	0	11	11	0	0	1.40531
145	Flavonoids	O(C)c1c(O)c2C(=O)C=C(c3cc(OC)c(O)cc3)Oc2cc1OC	Cirsilineol	344.319	--R-	--	-7.02135	2.27478	20.3204	-488.036	-6.02279	-36.915	-7.02135	1.8	47.9627	2	580.988	435.21	145.778	461.676	119.312	0	0	2	3	6	0	12	0	41	2	8	25	17	60.9495	1.48657	0	0	18	0	0	16	0	0	7	7	0	0	1.70436
146	Flavonoids	O(C)c1c(O)c2C(=O)C=C(c3ccc(O)cc3)Oc2cc1OC	Cirsimaritin	314.293	--R-	--	-6.83354	2.22383	9.89387	-452.967	-6.07426	-34.2189	-6.83354	2.41097	44.0671	2	537.189	359.007	178.182	409.079	128.11	0	0	2	2	5	0	12	0	37	2	7	23	16	54.4502	1.47163	0	0	17	0	0	14	0	0	6	6	0	0	1.6977
147	Flavonoids	O(C)c1c(O)cc(C=2Oc3c(c(O)cc(O[C@]4[C@](O)[C@@](O)[C@](O)[C@@](CO[C@]5[C@](O)[C@](O)[C@@](O)[C@](C)O5)O4)c3)C(=O)C=2)cc1	Diosmin	608.549	----	DD	-9.46406	1.6883	271.348	-749.851	-11.0399	-55.4732	-9.46406	0.685944	82.6474	2	772.593	520.024	252.569	391.117	381.476	0	0	3	5	14	0	12	0	75	8	22	43	25	113.952	1.51936	0	0	28	0	0	32	0	0	15	15	0	0	1.19136
148	Flavonoids	O(C)c1c(O)c2C(=O)C=C(c3cc(O)c(OC)cc3)Oc2cc1OC	Eupatorin	344.319	--R-	--	-7.22917	1.42555	28.0515	-500.051	-8.2434	-36.7759	-7.22917	1.2	47.9627	2	581.14	422.818	158.322	457.822	123.318	0	0	2	3	6	0	12	0	41	2	8	25	17	60.9495	1.48657	0	0	18	0	0	16	0	0	7	7	0	0	1.68751
149	Flavonoids	O(C)c1c(OC)c(O)c2C(=O)C=C(c3ccc(OC)cc3)Oc2c1OC	Gardenin B	358.346	--R-	--	-7.73194	2.31278	42.8758	-489.98	-1.38351	-39.0902	-7.73194	4.18618	51.0563	2	600.063	454.529	145.534	511.264	88.7988	0	0	3	4	6	0	12	0	44	1	7	26	18	64.7942	1.4726	0	0	19	0	0	18	0	0	7	7	0	0	1.76497
150	Flavonoids	O(C)c1c(O)ccc(C=2Oc3c(C(=O)C=2)ccc(O)c3)c1	Geraldone	284.267	----	--	-6.16175	2.07078	-1.46112	-472.738	-9.21045	-28.9768	-6.16175	1.8	40.1715	2	508.032	315.296	192.737	370.869	137.163	0	0	1	1	4	0	12	0	33	2	6	21	15	47.8358	1.44957	0	0	16	0	0	12	0	0	5	5	0	0	1.64324
151	Flavonoids	O(C)c1c(O)c2C(=O)C=C(c3ccc(O)cc3)Oc2cc1O	Hispidulin	300.266	--R-	--	-6.42761	0.723874	1.3888	-431.034	-9.02054	-33.9084	-6.42761	0.6	40.9735	2	501.669	309.563	192.106	338.276	163.393	0	0	2	2	5	0	12	0	34	3	8	22	15	50.4444	1.48366	0	0	16	0	0	12	0	0	6	6	0	0	1.68198
152	Flavonoids	O=C1c2c(O)cc(O[C@]3[C@](O)[C@@](O)[C@](O)[C@@](CO[C@@]4[C@@](O)[C@@](O)[C@](O)[C@@](C)O4)O3)cc2OC(c2ccc(O)cc2)=C1	Isorhoifolin	578.523	AA--	D-	-9.13177	2.26222	129.143	-717.91	-4.38088	-44.8627	-9.13177	1.00463	78.7518	2	792.166	475.122	317.044	392.215	399.951	0	0	3	5	13	0	12	0	71	8	21	41	24	107.74	1.51747	0	0	27	0	0	30	0	0	14	14	0	0	1.19056
153	Flavonoids	O(C)c1c(O)c2C(=O)C=C(c3cc(OC)c(O)cc3)Oc2cc1O	Jaceosidin	330.292	--R-	--	-6.59769	0.949821	16.0145	-502.055	-9.39347	-33.3313	-6.59769	2.4	44.8691	2	547.51	372.863	174.646	383.623	163.887	0	0	2	2	6	0	12	0	38	3	9	24	16	56.9799	1.49947	0	0	17	0	0	14	0	0	7	7	0	0	1.689
154	Flavonoids	O=C1c2c(O)cc(O)cc2OC(c2cc(O)c(O)cc2)=C1	Luteolin	286.239	--R-	--	-5.88703	1.57544	-27.0244	-420.054	-9.74059	-30.2291	-5.88703	0	37.8799	2	477.547	272.135	205.411	251.515	226.032	0	0	2	3	5	0	12	0	31	4	9	21	14	46.2477	1.49186	0	0	15	0	0	10	0	0	6	6	0	0	1.67526
155	Flavonoids	O=C1c2c(O)c(c(O)cc2OC(c2cc(O)c(O)cc2)=C1)[C@]1[C@](O)[C@@](O)[C@](O)[C@@](CO)O1	Luteolin 6-C-glucoside	448.38	--R-	--	-7.5203	2.37903	63.2686	-531.542	-8.72672	-37.0346	-7.5203	0	59.1179	2	629.285	381.066	248.22	284.96	344.325	0	0	3	5	10	0	12	0	52	8	18	32	20	79.6919	1.53254	0	0	21	0	0	20	0	0	11	11	0	0	1.48413
156	Flavonoids	O=C(OC[C@@]1[C@@](O)[C@](O)[C@@](O[C@]2[C@](O)[C@@](O)(CO)CO2)[C@](Oc2cc(O)c3C(=O)C=C(c4cc(O)c(O)cc4)Oc3c2)O1)CC(=O)O	Luteolin 7-O-(2-apiosyl-6-malonyl)-glucoside	666.541	----	DD	-10.4992	1.76172	52.4319	-661.934	-1.03993	-61.0852	-10.4992	2.20115	85.4798	2	910.875	565.826	345.049	422.239	488.636	0	0	3	5	16	0	12	0	77	10	26	47	24	119.396	1.55059	0	0	29	0	0	30	0	0	18	18	0	0	1.29902
157	Flavonoids	O=C(O[C@]1[C@](O)[C@@](O)[C@](O)[C@@](C(=O)O)O1)[C@@]1[C@@](O)[C@](O)[C@@](O)[C@](Oc2cc(O)c3C(=O)C=C(c4cc(O)c(O)cc4)Oc3c2)O1	Luteolin 7-O-diglucuronide	638.487	----	DD	-10.1009	2.0635	130.865	-661.062	-8.89547	-65.2719	-10.1009	1.8	79.2926	2	744.266	430.255	314.011	273.025	471.241	0	0	3	5	16	0	12	0	71	11	27	45	22	110.98	1.5631	0	0	27	0	0	26	0	0	18	18	0	0	1.22771
158	Flavonoids	O=C1c2c(O)cc(O[C@]3[C@](O)[C@@](O)[C@](O)[C@@](CO)O3)cc2OC(c2cc(O)c(O)cc2)=C1	Luteolin 7-O-glucoside	448.38	--R-	DD	-8.07581	2.37839	211.407	-564.359	-10.612	-40.9841	-8.07581	2.8	59.1179	2	679.515	425.613	253.902	325.919	353.596	0	0	3	5	10	0	12	0	52	7	17	32	19	79.6919	1.53254	0	0	21	0	0	20	0	0	11	11	0	0	1.40471
159	Flavonoids	O=C(O)[C@@]1[C@@](O)[C@](O)[C@@](O)[C@](Oc2cc(O)c3C(=O)C=C(c4cc(O)c(O)cc4)Oc3c2)O1	Luteolin 7-O-glucuronide	462.363	--R-	DD	-7.78895	1.80814	59.8122	-568.017	-8.33248	-45.2112	-7.78895	3.25604	58.5863	2	608.964	368.512	240.452	263.376	345.588	0	0	3	5	11	0	12	0	51	8	19	33	18	78.9768	1.54857	0	0	21	0	0	18	0	0	12	12	0	0	1.413
160	Flavonoids	O=C(OC[C@@]1[C@@](O)[C@](O)[C@@](O)[C@](Oc2cc(O)c3C(=O)C=C(c4cc(O)c(O)cc4)Oc3c2)O1)CC(=O)O	Luteolin 7-O-malonyl-glucoside	534.426	----	DD	-8.94958	2.37204	-27.0235	-557.496	-1.84267	-50.9012	-8.94958	1	68.1374	2	721.187	423.285	297.902	308.695	412.492	0	0	3	5	12	0	12	0	60	8	20	38	20	92.9639	1.5494	0	0	24	0	0	22	0	0	14	14	0	0	1.36514
161	Flavonoids	O=C1c2c(O)cc(O[C@]3[C@](O)[C@@](O)[C@](O)[C@@](CO[C@]4[C@](O)[C@](O)[C@@](O)[C@](C)O4)O3)cc2OC(c2cc(O)c(O)cc2)=C1	Luteolin 7-O-rutinoside	594.522	--R-	--	-9.68229	2.65329	119.128	-684.94	-10.972	-59.3453	-9.68229	1.26308	79.5538	2	749.74	482.175	267.565	346.369	403.371	0	0	3	5	14	0	12	0	72	9	23	42	24	110.043	1.52837	0	0	27	0	0	30	0	0	15	15	0	0	1.19519
162	Flavonoids	O(C)c1c(O)cc(C=2Oc3c(c(O)cc(O[C@@]4[C@](O[C@@]5[C@](O)[C@](O)[C@](O)[C@@](C)O5)[C@@](O)[C@@](O)[C@@](CO)O4)c3)C(=O)C=2)cc1	Neodiosmin	608.549	----	DD	-9.6644	1.58342	137.189	-758.831	-12.9906	-58.969	-9.6644	2.0471	82.6474	2	783.768	531.611	252.157	445.601	338.168	0	0	3	5	14	0	12	0	75	8	22	43	25	113.952	1.51936	0	0	28	0	0	32	0	0	15	15	0	0	1.282
163	Flavonoids	O(C)c1c(O)c2C(=O)C=C(c3cc(O)c(O)cc3)Oc2cc1O	Nepetin	316.265	--R-	--	-6.5912	2.81386	3.62286	-422.49	-5.21243	-35.0913	-6.5912	1.2	41.7755	2	514.285	320.363	193.922	303.597	210.688	0	0	3	4	6	0	12	0	35	4	10	23	15	52.8539	1.51011	0	0	16	0	0	12	0	0	7	7	0	0	1.69308
164	Flavonoids	O(C)c1c(OC)c(OC)c2OC(c3cc(OC)c(OC)cc3)=CC(=O)c2c1OC	Nobiletin	402.399	--R-	--	-7.81918	1.74248	62.661	-574.795	-6.73281	-42.2766	-7.81918	1.0004	58.0454	2	666.808	551.292	115.516	600.563	66.2453	0	0	3	4	7	0	12	0	51	0	7	29	20	74.9475	1.46956	0	0	21	0	0	22	0	0	8	8	0	0	1.81261
165	Flavonoids	O(C)c1c(O)c(O)c2C(=O)C=C(c3ccc(OC)cc3)Oc2c1OC	Pebrellin	344.319	--R-	--	-7.02253	1.11832	26.2663	-484.608	-8.40742	-37.1127	-7.02253	2.4	47.9627	2	570.733	413.21	157.523	436.359	134.374	0	0	2	3	6	0	12	0	41	2	8	25	17	60.9495	1.48657	0	0	18	0	0	16	0	0	7	7	0	0	1.74899
166	Flavonoids	O=C1c2c(O)cc(O[C@]3[C@](O[C@]4[C@](O)[C@](O)[C@@](O)[C@](C)O4)[C@@](O)[C@](O)[C@@](CO)O3)cc2OC(c2ccc(O)cc2)=C1	Rhoifolin	578.523	----	DD	-9.43362	1.92054	117.966	-777.495	-14.5359	-53.1993	-9.43362	0.6	78.7518	2	847.442	547.581	299.861	453.104	394.338	0	0	3	5	13	0	12	0	71	8	21	41	24	107.74	1.51747	0	0	27	0	0	30	0	0	14	14	0	0	1.28676
167	Flavonoids	O=C1c2c(O)cc(O[C@@]3[C@](O[C@@]4[C@](O)[C@](O)[C@](O)[C@@](C)O4)[C@@](O)[C@@](O)[C@@](CO)O3)cc2OC(c2ccc(O[C@@]3[C@@](O)[C@@](O)[C@@](O)[C@@](CO)O3)cc2)=C1	Rhoifolin 4'-O-glucoside	740.664	--R-	--	-10.2639	4.51364	214.664	-694.895	6.40749	-61.8611	-10.2639	2.63875	99.9897	2	863.168	571.159	292.009	406.48	456.688	0	0	3	5	18	0	12	0	92	11	29	52	29	140.115	1.52299	0	0	33	0	0	40	0	0	19	19	0	0	1.06949
168	Flavonoids	O=C1c2c(O)c(O)c(O)cc2OC(c2ccc(O)cc2)=C1	Scutellarein	286.239	----	D-	-6.01808	1.04389	-9.3176	-440.631	-9.0192	-29.5375	-6.01808	0	37.8799	2	469.617	263.322	206.295	262.922	206.695	0	0	2	3	5	0	12	0	31	4	9	21	14	46.2477	1.49186	0	0	15	0	0	10	0	0	6	6	0	0	1.6808
169	Flavonoids	O(C)c1c(OC)c2C(=O)C=C(c3cc(OC)c(OC)cc3)Oc2cc1OC	Sinensetin	372.373	--R-	--	-7.72385	0.859138	45.7739	-559.139	-8.20208	-40.3868	-7.72385	0.6	54.1499	2	640.053	511.531	128.522	576.261	63.7924	0	0	3	4	6	0	12	0	47	0	6	27	19	68.5371	1.45824	0	0	20	0	0	20	0	0	7	7	0	0	1.71958
170	Flavonoids	O(C)c1c(OC)c(OC)c2OC(c3ccc(OC)cc3)=CC(=O)c2c1OC	Tangeretin	372.373	--R-	--	-7.49838	1.10044	53.7092	-555.485	-9.83346	-35.9949	-7.49838	4.1153	54.1499	2	624.918	492.73	132.188	560.194	64.7239	0	0	3	4	6	0	12	0	47	0	6	27	19	68.5371	1.45824	0	0	20	0	0	20	0	0	7	7	0	0	1.79549
171	Flavonoids	O(C)c1c(OC)c2C(=O)C=C(c3ccc(OC)cc3)Oc2cc1OC	Tetramethylscutellarein	342.347	--R-	--	-7.21793	1.69948	28.0359	-499.67	-8.42797	-39.1568	-7.21793	2.05383	50.2543	2	604.063	466.539	137.524	549.708	54.3551	0	0	3	4	5	0	12	0	43	0	5	25	18	62.0503	1.44303	0	0	19	0	0	18	0	0	6	6	0	0	1.69626
172	Flavonoids	O(C)c1cc(O)c2C(=O)C(OC)=C(c3cc(O)c(O)cc3)Oc2c1	3,7-Dimethylquercetin	330.292	--R-	--	-6.64311	1.22731	22.3515	-488.693	-9.36913	-32.9074	-6.64311	0.0621619	44.8691	2	543.925	381.673	162.252	357.944	185.981	0	0	2	2	6	0	12	0	38	3	9	24	16	56.9799	1.49947	0	0	17	0	0	14	0	0	7	7	0	0	1.77952
173	Flavonoids	O(C)c1c(OC)c(OC)c2OC(c3cc(OC)c(OC)cc3)=C(OC)C(=O)c2c1OC	3-Methoxynobiletin	432.425	--R-	--	-8.24494	0.930817	98.3706	-661.111	-9.55222	-44.2785	-8.24494	1.00083	61.941	2	685.512	604.214	81.2984	627.896	57.6165	0	0	3	4	8	0	12	0	55	0	8	31	21	81.2989	1.47816	0	0	22	0	0	24	0	0	9	9	0	0	1.91291
174	Flavonoids	O(C)c1c(OC)c2C(=O)C(OC)=C(c3cc(OC)c(OC)cc3)Oc2cc1OC	3-Methoxysinensetin	402.399	--R-	--	-7.91352	1.74697	76.8204	-626.044	-10.5286	-40.2424	-7.91352	2	58.0454	2	665.389	574.963	90.4258	618.348	47.0408	0	0	3	4	7	0	12	0	51	0	7	29	20	74.9475	1.46956	0	0	21	0	0	22	0	0	8	8	0	0	1.82496
175	Flavonoids	O=C(O)[C@@]1[C@@](O)[C@](O)[C@@](O)[C@](Oc2c(O)cc(C3=C(OC)C(=O)c4c(O)c5OCOc5cc4O3)cc2)O1	5,3',4'-Trihydroxy-3-methoxy-6:7-methylenedioxyflavone 4'-O-glucuronide	520.399	--R-	--	-8.18554	3.19637	127.198	-628.658	-1.4125	-43.8937	-8.18554	1.25434	65.0439	2	735.671	478.22	257.45	369.827	365.844	0	0	3	5	13	0	12	0	57	7	20	37	19	88.6913	1.55599	0	0	23	0	0	20	0	0	14	14	0	0	1.23415
176	Flavonoids	O=C(O)[C@@]1[C@@](O)[C@](O)[C@@](O)[C@](Oc2c(OC)cc(C3=C(OC)C(=O)c4c(O)c5OCOc5cc4O3)cc2)O1	5,4'-Dihydroxy-3,3'-dimethoxy-6:7-methylenedioxyflavone 4'-O-glucuronide	534.426	--R-	--	-8.67745	2.55713	137.654	-621.394	-4.77787	-53.2924	-8.67745	1.67358	68.1374	2	743.227	517.15	226.077	425.005	318.222	0	0	3	5	13	0	12	0	60	6	19	38	20	92.9639	1.5494	0	0	24	0	0	22	0	0	14	14	0	0	1.26011
177	Flavonoids	O=C1C(O)=C(c2ccc(O)cc2)Oc2c(O)c(O)c(O)c(O)c12	6,8-Dihydroxykaempferol	318.237	----	DD	-6.15693	1.10464	36.1103	-442.059	-11.8631	-30.3084	-6.15693	0	39.4839	2	488.083	276.068	212.015	214.333	273.75	0	0	3	4	7	0	12	0	33	6	13	23	14	50.6424	1.53462	0	0	15	0	0	10	0	0	8	8	0	0	1.80316
178	Flavonoids	O=C1C(O)=C(c2ccccc2)Oc2c1c(O)cc(O)c2	Galangin	270.24	----	--	-5.66035	2.38088	21.2573	-449.205	-7.7571	-27.9843	-5.66035	0	37.0779	2	466.478	255.492	210.986	302.506	163.972	0	0	1	1	4	0	12	0	30	3	7	20	14	43.7744	1.45915	0	0	15	0	0	10	0	0	5	5	0	0	1.75689
179	Flavonoids	O(C)c1c(O)ccc(C2=C(O)C(=O)c3c(O)cc(O)cc3O2)c1	Isorhamnetin	316.265	--R-	--	-6.34328	1.51385	15.3764	-501.704	-8.16775	-32.8936	-6.34328	0.2	41.7755	2	516.558	328.707	187.851	300.05	216.508	0	0	3	4	6	0	12	0	35	4	10	23	15	52.8539	1.51011	0	0	16	0	0	12	0	0	7	7	0	0	1.7404
180	Flavonoids	O(C)c1c(O)ccc(C2=C(O[C@]3[C@@](O)[C@@](O)[C@](O)[C@@](CO)O3)C(=O)c3c(O)cc(O)cc3O2)c1	Isorhamnetin 3-O-galactoside	478.406	--R-	DD	-8.25664	2.06411	96.5702	-622.174	-12.0577	-47.9932	-8.25664	1.20162	63.0134	2	679.005	475.144	203.862	365.623	313.382	0	0	3	5	11	0	12	0	56	7	18	34	20	85.9773	1.53531	0	0	22	0	0	22	0	0	12	12	0	0	1.59676
181	Flavonoids	O(C)c1c(O)ccc(C2=C(O[C@]3[C@](O)[C@@](O)[C@](O)[C@@](CO)O3)C(=O)c3c(O)cc(O)cc3O2)c1	Isorhamnetin 3-O-glucoside	478.406	--R-	DD	-8.32075	1.65026	255.617	-657.581	-10.3278	-47.7108	-8.32075	2.2491	63.0134	2	663.008	450.136	212.872	356.261	306.747	0	0	3	5	11	0	12	0	56	7	18	34	20	85.9773	1.53531	0	0	22	0	0	22	0	0	12	12	0	0	1.59676
182	Flavonoids	O(C)c1c(O)ccc(C2=C(O[C@]3[C@](O)[C@@](O)[C@](O)[C@@](CO)O3)C(=O)c3c(O)cc(O[C@]4[C@](O)[C@](O)[C@@](O)[C@](C)O4)cc3O2)c1	Isorhamnetin 3-O-glucoside 7-O-rhamnoside	624.548	--R-	DD	-9.85462	3.04995	189.205	-692.428	-6.03247	-51.3548	-9.85462	1.03911	83.4494	2	845.677	581.721	263.956	454.507	391.171	0	0	3	5	15	0	12	0	76	9	24	44	25	116.237	1.52943	0	0	28	0	0	32	0	0	16	16	0	0	1.36238
183	Flavonoids	O=C(O)[C@@]1[C@@](O)[C@](O)[C@@](O)[C@](OC2=C(c3cc(OC)c(O)cc3)Oc3c(c(O)cc(O)c3)C2=O)O1	Isorhamnetin 3-O-glucuronide	492.389	--R-	--	-8.77795	0.9894	98.3373	-604.022	-11.6121	-51.1187	-8.77795	0.828806	62.4819	2	670.388	443.29	227.098	326.974	343.414	0	0	3	5	12	0	12	0	55	8	20	35	19	85.323	1.55133	0	0	22	0	0	20	0	0	13	13	0	0	1.60573
184	Flavonoids	O(C)c1c(O)ccc(C2=C(O[C@]3[C@](O)[C@](O)[C@]([C@](O)C)O3)C(=O)c3c(O)cc(O)cc3O2)c1	Isorhamnetin 3-O-rutinoside	462.407	--R-	D-	-8.29245	2.16837	89.8812	-635.447	-6.92282	-44.6097	-8.29245	0.828309	62.2114	2	698.524	474.874	223.651	393.39	305.134	0	0	3	5	10	0	12	0	55	6	16	33	20	83.706	1.52193	0	0	22	0	0	22	0	0	11	11	0	0	1.58222
185	Flavonoids	O(C)c1c(O[C@@]2[C@](O)[C@](O)[C@](O)[C@@](CO)O2)ccc(C2=C(O)C(=O)c3c(O)cc(O)cc3O2)c1	Isorhamnetin 4'-O-glucoside	478.406	----	--	-8.14945	1.00612	111.4	-617.079	-14.626	-38.2191	-8.14945	0.6	63.0134	2	686.838	453.869	232.97	370.121	316.718	0	0	3	5	11	0	12	0	56	7	18	34	20	85.9773	1.53531	0	0	22	0	0	22	0	0	12	12	0	0	1.40515
186	Flavonoids	O(C)c1c(O)ccc(C2=C(O)C(=O)c3c(O)cc(O[C@]4[C@](O)[C@@](O)[C@](O)[C@@](CO)O4)cc3O2)c1	Isorhamnetin 7-O-rhamnoside	478.406	--R-	DD	-8.04529	2.49757	121.609	-587.245	-7.23736	-42.6353	-8.04529	2.96128	63.0134	2	639.365	429.065	210.299	326.001	313.364	0	0	3	5	11	0	12	0	56	7	18	34	20	85.9773	1.53531	0	0	22	0	0	22	0	0	12	12	0	0	1.43988
187	Flavonoids	O=C(O)[C@@]1[C@@](O)[C@](O)[C@@](O)[C@](Oc2c(OC)cc(C3=C(OC)C(=O)c4c(O)c(OC)c(O)cc4O3)cc2)O1	Jaceidin 4'-O-glucuronide	536.442	--R-	DD	-9.12543	2.03672	141.897	-615.53	-7.42286	-49.3709	-9.12543	3.8	69.471	2	697.369	480.752	216.617	395.57	301.799	0	0	3	5	13	0	12	0	62	7	20	38	21	95.779	1.54482	0	0	24	0	0	24	0	0	14	14	0	0	1.44356
188	Flavonoids	O(C)c1ccc(C2=C([O-])C(=O)c3c(O)cc(O)cc3O2)cc1	Kaempferide	299.258	----	--	-5.96937	1.02263	-48.6716	-471.391	-8.91133	-29.5403	-5.96937	0	40.3067	2	501.083	290.234	210.85	337.704	163.379	0	0	1	1	4	1	12	0	33	2	6	22	14	48.9015	1.48186	0	0	16	0	0	11	0	0	6	6	0	0	1.69488
189	Flavonoids	O=C1C(O)=C(c2ccc(O)cc2)Oc2c1c(O)cc(O)c2	Kaempferol	286.239	--R-	--	-5.89667	1.10596	3.67407	-368.874	-9.04164	-29.1485	-5.89667	0	37.8799	2	465.37	259.646	205.725	254.04	211.331	0	0	2	3	5	0	12	0	31	4	9	21	14	46.2477	1.49186	0	0	15	0	0	10	0	0	6	6	0	0	1.7306
190	Flavonoids	O=C1C(O[C@]2[C@](O)[C@@](O)[C@](O)[C@@](CO)O2)=C(c2ccc(O[C@]3[C@](O)[C@@](O)[C@](O)[C@@](CO)O3)cc2)Oc2c1c(O)cc(O[C@]1[C@](O)[C@@](O)[C@](O)[C@@](CO)O1)c2	Kaempferol 3,7,4'-O-triglucoside	772.662	--R-	--	-12.1163	2.67991	304.862	-778.657	-4.90081	-71.3362	-12.1163	3.03721	101.594	2	1010.53	681.829	328.701	451.063	559.466	0	0	3	5	20	0	12	0	94	13	33	54	29	144.551	1.53777	0	0	33	0	0	40	0	0	21	21	0	0	1.17592
191	Flavonoids	O=C1C(O[C@]2[C@](O)[C@@](O)[C@](O)[C@@](CO)O2)=C(c2ccc(O)cc2)Oc2c1c(O)cc(O[C@]1[C@](O)[C@@](O)[C@](O)[C@@](CO)O1)c2	Kaempferol 3,7-O-diglucoside	610.521	--R-	DD	-9.76537	3.27134	196.855	-617.521	3.01334	-54.7858	-9.76537	0.866203	80.3558	2	775.869	511.445	264.424	346.032	429.837	0	0	3	5	15	0	12	0	73	10	25	43	24	112.269	1.53792	0	0	27	0	0	30	0	0	16	16	0	0	1.33385
192	Flavonoids	O=C(OC[C@@]1[C@](O)[C@](O)[C@@](O[C@]2[C@](O)[C@](O)[C@@](O)[C@](C)O2)[C@](OC2=C(c3ccc(O)cc3)Oc3c(c(O)cc(O[C@]4[C@](O)[C@](O)[C@@](O)[C@](C)O4)c3)C2=O)O1)O	Kaempferol 3-O-(2''-rhamnosyl-6''-acetyl-galactoside) 7-O-rhamnoside	784.673	--R-	DD	-11.9048	2.43961	178.636	-798.809	4.22679	-67.1335	-11.9048	0.608284	103.354	2	937.938	609.651	328.287	402.609	535.329	0	0	3	5	19	0	12	0	95	12	31	55	29	146.047	1.53733	0	0	34	0	0	40	0	0	21	21	0	0	1.25381
193	Flavonoids	O=C1C(O[C@]2[C@](O[C@]3[C@](O)[C@](O)[C@@](O)[C@](C)O3)[C@@](O)[C@@](O)[C@@](CO)O2)=C(c2ccc(O)cc2)Oc2c1c(O)cc(O[C@]1[C@](O)[C@](O)[C@@](O)[C@](C)O1)c2	Kaempferol 3-O-(2''-rhamnosyl-galactoside) 7-O-rhamnoside	740.664	----	DD	-10.4607	2.42723	208.724	-758.382	-7.03563	-61.5445	-10.4607	1.20624	99.9897	2	942.263	607.091	335.173	423.964	518.299	0	0	3	5	18	0	12	0	92	11	29	52	29	140.115	1.52299	0	0	33	0	0	40	0	0	19	19	0	0	1.23646
194	Flavonoids	O=C(OC[C@@]1[C@@](O)[C@](O)[C@@](O)[C@](OC2=C(c3ccc(O)cc3)Oc3c(c(O)cc(O)c3)C2=O)O1)CC(=O)O	Kaempferol 3-O-(6-malonyl-glucoside)	534.426	--R-	DD	-8.83379	1.28602	-9.23165	-771.321	-13.0171	-49.8233	-8.83379	2.14707	68.1374	2	705.44	403.682	301.759	291.169	414.271	0	0	3	5	12	0	12	0	60	8	20	38	20	92.9639	1.5494	0	0	24	0	0	22	0	0	14	14	0	0	1.5093
195	Flavonoids	O=C(OC[C@@]1[C@](O)[C@](O)[C@@](O)[C@](OC2=C(c3ccc(O)cc3)Oc3c(c(O)cc(O[C@]4[C@](O)[C@](O)[C@@](O)[C@](C)O4)c3)C2=O)O1)C	Kaempferol 3-O-(6''-acetyl-galactoside) 7-O-rhamnoside	636.559	--R-	DD	-10.1044	2.90067	166.57	-697.169	-4.92645	-45.9829	-10.1044	1.622	85.2094	2	857.919	546.366	311.553	458.721	399.198	0	0	3	5	14	0	12	0	77	8	22	45	25	117.661	1.52807	0	0	29	0	0	32	0	0	16	16	0	0	1.3296
196	Flavonoids	O=C(OC[C@@]1[C@@](O)[C@](O)[C@@](O)[C@](OC2=C(c3ccc(O)cc3)Oc3c(c(O)cc(O)c3)C2=O)O1)C	Kaempferol 3-O-acetyl-glucoside	490.417	--R-	--	-8.47248	1.58205	47.6489	-648.356	-10.908	-47.5704	-8.47248	0.223054	64.7734	2	678.747	447.949	230.798	389.697	289.05	0	0	3	5	10	0	12	0	57	6	16	35	20	87.3058	1.53168	0	0	23	0	0	22	0	0	12	12	0	0	1.55005
197	Flavonoids	O=C1C(O[C@@]2[C@](O)[C@@](O)[C@@](O)[C@@](CO)O2)=C(c2ccc(O)cc2)Oc2c1c(O)cc(O)c2	Kaempferol 3-O-galactoside	448.38	--R-	--	-8.27653	1.64237	90.7969	-630.362	-13.0736	-41.2233	-8.27653	0.6	59.1179	2	641.422	392.064	249.358	326.949	314.473	0	0	3	5	10	0	12	0	52	7	17	32	19	79.6919	1.53254	0	0	21	0	0	20	0	0	11	11	0	0	1.57389
198	Flavonoids	O=C1C(O[C@]2[C@](O)[C@@](O)[C@@](O)[C@@](CO)O2)=C(c2ccc(O)cc2)Oc2c1c(O)cc(O[C@]1[C@](O)[C@](O)[C@@](O)[C@](C)O1)c2	Kaempferol 3-O-galactoside 7-O-rhamnoside	594.522	--R-	DD	-9.2946	3.42554	164.514	-675.243	-3.30393	-56.3878	-9.2946	1.28105	79.5538	2	814.885	529.021	285.864	414.048	400.836	0	0	3	5	14	0	12	0	72	9	23	42	24	110.043	1.52837	0	0	27	0	0	30	0	0	15	15	0	0	1.33497
199	Flavonoids	O=C1C(O[C@]2[C@](O)[C@@](O)[C@](O)[C@@](CO)O2)=C(c2ccc(O)cc2)Oc2c1c(O)cc(O)c2	Kaempferol 3-O-glucoside	448.38	----	DD	-7.6616	2.07701	84.8968	-599.761	-8.75403	-45.4006	-7.6616	0.600882	59.1179	2	634.073	392.134	241.939	318.381	315.693	0	0	3	5	10	0	12	0	52	7	17	32	19	79.6919	1.53254	0	0	21	0	0	20	0	0	11	11	0	0	1.57389
200	Flavonoids	O=C1C(O[C@]2[C@](O)[C@@](O)[C@@](O)[C@@](CO[C@]3[C@](O)[C@](O[C@]4[C@](O)[C@@](O)[C@](O)[C@@](CO)O4)[C@@](O)[C@](C)O3)O2)=C(c2ccc(O)cc2)Oc2c1c(O)cc(O)c2	Kaempferol 3-O-glucosyl-rhamnosyl-galactoside	756.663	----	--	-10.508	1.18963	203.162	-957.724	-15.6844	-50.8394	-10.508	1.31701	100.792	2	859.227	572.343	286.884	423.269	435.958	0	0	3	5	19	0	12	0	93	12	31	53	29	142.361	1.53076	0	0	33	0	0	40	0	0	20	20	0	0	1.13682
201	Flavonoids	O=C1C(O[C@]2[C@](O)[C@@](O)[C@](O)[C@@](CO[C@]3[C@](O)[C@](O[C@]4[C@](O)[C@@](O)[C@](O)[C@@](CO)O4)[C@@](O)[C@](C)O3)O2)=C(c2ccc(O)cc2)Oc2c1c(O)cc(O)c2	Kaempferol 3-O-glucosyl-rhamnosyl-glucoside	756.663	--R-	DD	-10.4501	2.53439	220.545	-845.552	-6.05124	-61.2181	-10.4501	1.28889	100.792	2	873.449	546.429	327.02	422.226	451.224	0	0	3	5	19	0	12	0	93	12	31	53	29	142.361	1.53076	0	0	33	0	0	40	0	0	20	20	0	0	1.13682
202	Flavonoids	O=C(O)[C@@]1[C@@](O)[C@](O)[C@@](O)[C@](OC2=C(c3ccc(O)cc3)Oc3c(c(O)cc(O)c3)C2=O)O1	Kaempferol 3-O-glucuronide	462.363	--RR	--	-8.254	1.18818	79.354	-664.375	-11.7843	-48.7652	-8.254	0.205359	58.5863	2	645.822	358.792	287.03	278.198	367.625	0	0	3	5	11	0	12	0	51	8	19	33	18	78.9768	1.54857	0	0	21	0	0	18	0	0	12	12	0	0	1.58274
203	Flavonoids	O=C1C(O[C@@]2[C@](O)[C@](O)[C@@](O)[C@](C)O2)=C(c2ccc(O)cc2)Oc2c1c([O-])cc(O)c2	Kaempferol 3-O-rhamnoside	431.373	--R-	--	-7.57382	2.86171	-4.84471	-568.588	-6.87733	-39.4695	-7.57382	0.698925	57.6491	2	636.326	356.348	279.977	345.331	290.995	0	0	3	5	8	1	12	0	50	5	13	31	18	76.0242	1.52048	0	0	21	0	0	19	0	0	10	10	0	0	1.57002
204	Flavonoids	O=C1C(O[C@]2[C@](O)[C@@](O)[C@](O)[C@@](CO[C@]3[C@](O[C@]4[C@](O)[C@](O)[C@@](O)[C@](C)O4)[C@](O)[C@@](O)[C@](C)O3)O2)=C(c2ccc(O)cc2)Oc2c1c(O)cc(O)c2	Kaempferol 3-O-rhamnosyl-rhamnosyl-glucoside	740.664	----	DD	-9.39778	2.74298	202.296	-843.28	-9.37623	-44.5506	-9.39778	1.36963	99.9897	2	855.765	570.387	285.378	391.989	463.777	0	0	3	5	18	0	12	0	92	11	29	52	29	140.115	1.52299	0	0	33	0	0	40	0	0	19	19	0	0	1.16854
205	Flavonoids	O=C1C(O)=C(c2ccc(O)cc2)Oc2c1c(O)cc(O[C@]1[C@](O[C@]3[C@](O)[C@](O)[C@@](O)[C@](C)O3)[C@@](O)[C@](O)[C@@](CO)O1)c2	Kaempferol 3-O-rutinoside	594.522	--R-	--	-9.5794	4.14383	139.304	-640.272	2.35358	-53.8044	-9.5794	0	79.5538	2	826.833	517.648	309.185	417.591	409.242	0	0	3	5	14	0	12	0	72	9	23	42	24	110.043	1.52837	0	0	27	0	0	30	0	0	15	15	0	0	1.30314
206	Flavonoids	O=C1C(O[C@]2[C@](O[C@]3[C@](O)[C@@](O)[C@](O)[C@@](CO)O3)[C@@](O)[C@](O)[C@@](CO)O2)=C(c2ccc(O)cc2)Oc2c1c(O)cc(O)c2	Kaempferol 3-O-sophoroside	610.521	AA--	D-	-9.05444	1.37468	154.311	-719.103	-13.6424	-53.5719	-9.05444	0.198929	80.3558	2	765.248	490.812	274.436	370.807	394.441	0	0	3	5	15	0	12	0	73	10	25	43	24	112.269	1.53792	0	0	27	0	0	30	0	0	16	16	0	0	1.42499
207	Flavonoids	O=C1C(O[C@]2[C@](O[C@]3[C@](O)[C@@](O)[C@](O)[C@@](CO)O3)[C@@](O)[C@](O)[C@@](CO)O2)=C(c2ccc(O)cc2)Oc2c1c(O)cc(O[C@]1[C@](O)[C@@](O)[C@](O)[C@@](CO)O1)c2	Kaempferol 3-O-sophoroside 7-O-glucoside	772.662	--R-	DD	-10.9555	2.73973	284.054	-788.634	-4.62862	-48.622	-10.9555	0.793575	101.594	2	951.626	639.155	312.471	453.84	497.786	0	0	3	5	20	0	12	0	94	13	33	54	29	144.551	1.53777	0	0	33	0	0	40	0	0	21	21	0	0	1.2378
208	Flavonoids	O=C1C(O[C@]2[C@](O)[C@@](O)[C@](O)[C@@](CO[C@]3[C@](O)[C@@](O)[C@@](CO)O3)O2)=C(c2ccc(O)cc2)Oc2c1c(O)cc(O)c2	Kaempferol 3-O-xylosyl-glucoside	580.495	AA--	D-	-9.14363	1.68466	150.528	-743.05	-10.2357	-55.1261	-9.14363	0	76.4602	2	789.202	529.482	259.72	397.376	391.826	0	0	3	5	14	0	12	0	69	9	23	41	23	106.067	1.53721	0	0	26	0	0	28	0	0	15	15	0	0	1.3081
209	Flavonoids	O=C1C(O[C@]2[C@](O)[C@@](O)[C@](O)[C@@](CO[C@]3[C@](O)[C@](O[C@]4[C@](O)[C@](O)[C@@](O)[C@](C)O4)[C@@](O)[C@](C)O3)O2)=C(c2ccc(O)cc2)Oc2c1c(O)cc(O)c2	Kaempferol 3-O-xylosyl-rutinoside	740.664	----	--	-10.5606	2.52758	183.944	-828.086	-8.6698	-63.4076	-10.5606	0.648691	99.9897	2	897.883	569.596	328.287	406.937	490.945	0	0	3	5	18	0	12	0	92	11	29	52	29	140.115	1.52299	0	0	33	0	0	40	0	0	19	19	0	0	1.13719
210	Flavonoids	O=C1C([O-])=C(c2ccc(O)cc2)Oc2c1c(O)cc(O[C@@]1[C@](O)[C@@](O)[C@](O)[C@@](CO)O1)c2	Kaempferol 7-O-glucoside	447.372	A-R-	DD	-7.79601	3.5366	27.5612	-559.526	-4.98883	-46.9124	-7.79601	2.01054	58.4511	2	678.81	401.018	277.793	355.88	322.93	0	0	3	5	9	1	12	0	51	6	15	32	18	78.2907	1.53511	0	0	21	0	0	19	0	0	11	11	0	0	1.42849
211	Flavonoids	O(C)C1=C(c2ccccc2)Oc2c(c(O)cc(O)c2)C1=O	Methylgalangin	284.267	----	--	-5.9174	1.39419	23.8372	-471.788	-7.99266	-29.9415	-5.9174	0	40.1715	2	499.558	323.389	176.169	382.217	117.341	0	0	1	1	4	0	12	0	33	2	6	21	15	47.8358	1.44957	0	0	16	0	0	12	0	0	5	5	0	0	1.791
212	Flavonoids	O=C1C(O)=C(c2c(O)cc(O)cc2)Oc2c1c(O)cc(O)c2	Morin	302.238	----	--	-6.06586	2.04885	-4.03389	-449.319	-9.14605	-30.8111	-6.06586	0	38.6819	2	487.99	277.59	210.401	233.985	254.006	0	0	3	4	6	0	12	0	32	5	11	22	14	48.5259	1.51643	0	0	15	0	0	10	0	0	7	7	0	0	1.76991
213	Flavonoids	O=C1C(O)=C(c2cc(O)c(O)c(O)c2)Oc2c1c(O)cc(O)c2	Myricetin	318.237	----	DD	-6.54688	2.4202	3.37349	-446.69	-10.1916	-35.9452	-6.54688	0	39.4839	2	496.158	287.618	208.54	198.758	297.4	0	0	3	4	7	0	12	0	33	6	13	23	14	50.6424	1.53462	0	0	15	0	0	10	0	0	8	8	0	0	1.76701
214	Flavonoids	O=C1C(O[C@@]2[C@@](O)[C@@](O)[C@@](CO)O2)=C(c2cc(O)c(O)c(O)c2)Oc2c1c(O)cc(O)c2	Myricetin 3-O-arabinoside	450.352	----	--	-7.88405	1.93946	72.8615	-599.093	-12.2174	-42.1119	-7.88405	0.600007	56.8263	2	655.713	424.104	231.609	273.29	382.423	0	0	3	5	11	0	12	0	50	8	19	32	18	77.676	1.55352	0	0	20	0	0	18	0	0	12	12	0	0	1.59413
215	Flavonoids	O=C1C(O[C@]2[C@](O)[C@@](O)[C@@](O)[C@@](CO)O2)=C(c2cc(O)c(O)c(O)c2)Oc2c1c(O)cc(O)c2	Myricetin 3-O-galactoside	480.378	--R-	D-	-8.77022	1.46959	97.8196	-589.078	-10.4721	-47.7284	-8.77022	0	60.7219	2	678.502	450.007	228.495	274.117	404.386	0	0	3	5	12	0	12	0	54	9	21	34	19	83.981	1.5552	0	0	21	0	0	20	0	0	13	13	0	0	1.61037
216	Flavonoids	O=C1C(O[C@@]2[C@](O)[C@@](O)[C@](O)[C@@](CO)O2)=C(c2cc(O)c(O)c(O)c2)Oc2c1c(O)cc(O)c2	Myricetin 3-O-glucoside	480.378	--R-	DD	-8.30122	1.05176	78.6545	-642.569	-13.2873	-47.7824	-8.30122	0.789522	60.7219	2	650.887	423.592	227.295	273.232	377.655	0	0	3	5	12	0	12	0	54	9	21	34	19	83.981	1.5552	0	0	21	0	0	20	0	0	13	13	0	0	1.61037
217	Flavonoids	O=C1C(O[C@]2[C@](O)[C@](O)[C@@](O)[C@](C)O2)=C(c2cc(O)c(O)c(O)c2)Oc2c1c(O)cc(O)c2	Myricetin 3-O-rhamnoside	464.379	--R-	DD	-8.30616	2.6372	67.8219	-588.819	-10.0728	-47.6764	-8.30616	0.60003	59.9199	2	657.244	423.506	233.738	289.479	367.764	0	0	3	5	11	0	12	0	53	8	19	33	19	81.883	1.54496	0	0	21	0	0	20	0	0	12	12	0	0	1.60644
218	Flavonoids	O=C1C(O[C@]2[C@](O)[C@](O)[C@](O)[C@@](CO[C@]3[C@](O)[C@@](O)[C@@](O)[C@@](C)O3)O2)=C(c2cc(O)c(O)c(O)c2)Oc2c1c(O)cc(O)c2	Myricetin 3-O-rutinoside	626.52	----	DD	-9.3965	2.11636	146.79	-710.528	-10.2331	-53.7085	-9.3965	2.3976	81.1578	2	783.131	502.071	281.06	309.568	473.563	0	0	3	5	16	0	12	0	74	11	27	44	24	114.424	1.54627	0	0	27	0	0	30	0	0	17	17	0	0	1.33787
219	Flavonoids	O=C(O[C@@]1[C@@](O)[C@](O)[C@@](CO)O[C@]1OC[C@@]1[C@@](O)[C@](O)[C@@](O[C@]2[C@](O)[C@@](O)(CO)CO2)[C@](OC2=C(c3cc(O)c(O)cc3)Oc3c(c(O)c(OC)c(O)c3)C2=O)O1)/C=C/c1cc(OC)c(O)cc1	Patuletin 3-O-(2''-feruloylglucosyl)(1->6)-[apiosyl(1->2)]-glucoside	964.832	AA--	DD	-11.8402	2.3186	260.561	-861.13	9.85734	-66.7044	-11.8402	4.70653	127.736	3	1081.2	750.633	330.563	568.221	512.975	0	0	3	5	23	0	18	0	116	13	36	68	38	178.022	1.53467	0	0	43	0	0	48	0	0	25	25	0	0	1.127
220	Flavonoids	O(C)c1c(O)c2C(=O)C(O[C@@]3[C@@](O[C@@]4[C@@](O)C(O)(CO)CO4)[C@@](O)[C@@](O)[C@@](CO[C@@]4[C@@](O)[C@@](O)[C@@](O)[C@@](CO)O4)O3)=C(c3cc(O)c(O)cc3)Oc2cc1O	Patuletin 3-O-glucosyl-(1->6)-[apiosyl(1->2)]-glucoside	788.661	--R-	DD	-11.3627	1.91097	253.156	-847.681	-8.43025	-66.7096	-11.3627	0.57662	102.396	2	928.405	635.666	292.739	435.515	492.889	0	0	3	5	21	0	12	0	95	13	34	55	29	146.687	1.54407	0	0	33	0	0	40	0	0	22	22	0	0	1.29378
221	Flavonoids	O=C1C(O)=C(c2cc(O)c(O)cc2)Oc2c1c(O)cc(O)c2	Quercetin	302.238	----	DD	-6.33806	2.34527	6.46052	-446.214	-8.52978	-34.6624	-6.33806	0	38.6819	2	486.74	275.067	211.673	229.034	257.707	0	0	3	4	6	0	12	0	32	5	11	22	14	48.5259	1.51643	0	0	15	0	0	10	0	0	7	7	0	0	1.74472
222	Flavonoids	O=C1C(O[C@]2[C@](O)[C@@](O)[C@](O)[C@@](CO)O2)=C(c2cc(O)c(O[C@]3[C@](O)[C@@](O)[C@](O)[C@@](CO)O3)cc2)Oc2c1c(O)cc(O)c2	Quercetin 3,4'-O-diglucoside	626.52	----	--	-9.2858	2.42807	188.075	-693.703	-0.550602	-51.1086	-9.2858	0.829124	81.1578	2	822.672	532.587	290.084	364.671	458	0	0	3	5	16	0	12	0	74	11	27	44	24	114.424	1.54627	0	0	27	0	0	30	0	0	17	17	0	0	1.31875
223	Flavonoids	O=C(OC[C@@]1[C@](O)[C@](O)[C@](O)[C@@](OC2=C(c3cc(O)c(O)cc3)Oc3c(c(O)cc(O)c3)C2=O)O1)CC(=O)O	Quercetin 3-O-(6-malonyl-glucoside)	550.425	AAR-	DD	-9.50611	2.22902	-6.87204	-678.508	-7.80949	-58.5196	-9.50611	1.69829	68.9394	2	746.203	423.264	322.939	305.528	440.675	0	0	3	5	13	0	12	0	61	9	22	39	20	95.025	1.55779	0	0	24	0	0	22	0	0	15	15	0	0	1.52761
224	Flavonoids	O=C(OC[C@@]1[C@](O)[C@](O)[C@](O)[C@@](OC2=C(c3cc(O)c(O)cc3)Oc3c(c(O)cc(O[C@@]4[C@@](O)[C@@](O)[C@@](O)[C@@](CO)O4)c3)C2=O)O1)CC(=O)O	Quercetin 3-O-(6-malonyl-glucoside) 7-O-glucoside	712.566	AA--	--	-10.8526	3.30992	88.9497	-696.673	-7.22986	-69.8008	-10.8526	2.76602	90.1774	2	914.274	566.22	348.054	364.53	549.744	0	0	3	5	18	0	12	0	82	12	30	50	25	127.674	1.557	0	0	30	0	0	32	0	0	20	20	0	0	1.32995
225	Flavonoids	O=C(OC[C@@]1[C@](O)[C@](O)[C@](O)[C@@](OC2=C(c3cc(O)c(O)cc3)Oc3c(c(O)cc(O[C@@]4[C@](O)[C@](O)[C@](O)[C@@](C)O4)c3)C2=O)O1)C	Quercetin 3-O-(6''-acetyl-galactoside) 7-O-rhamnoside	652.558	--R-	DD	-10.7923	2.30568	153.646	-780.012	-6.35743	-62.3351	-10.7923	1.71333	86.0114	2	870.253	558.217	312.035	424.891	445.362	0	0	3	5	15	0	12	0	78	9	24	46	25	119.893	1.53709	0	0	29	0	0	32	0	0	17	17	0	0	1.34729
226	Flavonoids	O=C(O[C@@]1[C@](O)[C@@](O)[C@](C)O[C@]1OC1=C(c2cc(O)c(O)cc2)Oc2c(c(O)cc(O)c2)C1=O)C	Quercetin 3-O-acetyl-rhamnoside	490.417	--R-	--	-8.93488	2.19666	11.3698	-618.328	-12.6521	-46.9218	-8.93488	0.241818	64.7734	2	709.996	446.04	263.956	374.152	335.844	0	0	3	5	10	0	12	0	57	6	16	35	20	87.3058	1.53168	0	0	23	0	0	22	0	0	12	12	0	0	1.61662
227	Flavonoids	O=C1C(O[C@@]2[C@](O)[C@@](O)[C@](CO)O2)=C(c2cc(O)c(O)cc2)Oc2c1c(O)cc(O)c2	Quercetin 3-O-arabinoside	434.353	A-R-	DD	-7.88391	0.72509	72.9211	-621.346	-13.388	-43.6959	-7.88391	1.6	56.0243	2	626.838	404.051	222.787	291.497	335.341	0	0	3	5	10	0	12	0	49	7	17	31	18	75.5698	1.54224	0	0	20	0	0	18	0	0	11	11	0	0	1.57423
228	Flavonoids	O=C1C(O[C@]2[C@](O)[C@@](O)[C@@](O)[C@@](CO)O2)=C(c2cc(O)c(O)cc2)Oc2c1c(O)cc(O)c2	Quercetin 3-O-galactoside	464.379	--R-	DD	-8.22546	1.40447	83.6648	-635.517	-13.0405	-46.3885	-8.22546	3.73098	59.9199	2	650.092	411.636	238.456	307.11	342.983	0	0	3	5	11	0	12	0	53	8	19	33	19	81.883	1.54496	0	0	21	0	0	20	0	0	12	12	0	0	1.59079
229	Flavonoids	O=C1C(O[C@@]2[C@@](O)[C@@](O)[C@@](O)[C@@](CO)O2)=C(c2cc(O)c(O)cc2)Oc2c1c(O)cc(O[C@@]1[C@](O)[C@](O)[C@](O)[C@@](C)O1)c2	Quercetin 3-O-galactoside 7-O-rhamnoside	610.521	----	DD	-9.13738	2.73719	166.781	-699.722	-8.52503	-53.3767	-9.13738	1.2	80.3558	2	831.065	549.415	281.65	395.197	435.867	0	0	3	5	15	0	12	0	73	10	25	43	24	112.269	1.53792	0	0	27	0	0	30	0	0	16	16	0	0	1.35187
230	Flavonoids	O=C1C(O[C@]2[C@](O)[C@@](O)[C@](O)[C@@](CO)O2)=C(c2cc(O)c(O[C@]3[C@](O)[C@@](O)[C@](O)[C@@](CO)O3)cc2)Oc2c1c(O)cc(O)c2	Quercetin 3-O-glucoside	626.52	AARR	DD	-9.66254	1.78919	188.521	-740.808	-3.50355	-56.1637	-9.66254	1.45834	81.1578	2	844.792	552.627	292.165	380.942	463.849	0	0	3	5	16	0	12	0	74	11	27	44	24	114.424	1.54627	0	0	27	0	0	30	0	0	17	17	0	0	1.31875
231	Flavonoids	O=C1C(O[C@]2[C@](O)[C@@](O)[C@@](O)[C@@](CO[C@]3[C@](O)[C@](O[C@]4[C@](O)[C@@](O)[C@](O)[C@@](CO)O4)[C@@](O)[C@](C)O3)O2)=C(c2cc(O)c(O)cc2)Oc2c1c(O)cc(O)c2	Quercetin 3-O-glucosyl-rhamnosyl-galactoside	772.662	----	--	-10.8017	1.52528	215.651	-942.656	-16.6589	-57.9765	-10.8017	1.48007	101.594	2	903.268	580.607	322.661	425.914	477.354	0	0	3	5	20	0	12	0	94	13	33	54	29	144.551	1.53777	0	0	33	0	0	40	0	0	21	21	0	0	1.14561
232	Flavonoids	O=C1C(O[C@]2[C@](O)[C@@](O)[C@](O)[C@@](CO[C@]3[C@](O)[C@](O[C@]4[C@](O)[C@@](O)[C@](O)[C@@](CO)O4)[C@@](O)[C@](C)O3)O2)=C(c2cc(O)c(O)cc2)Oc2c1c(O)cc(O)c2	Quercetin 3-O-glucosyl-rhamnosyl-glucoside	772.662	--R-	--	-10.3035	1.77068	208.478	-852.364	-11.7002	-56.5994	-10.3035	3.30126	101.594	2	860.654	576.754	283.9	343.316	517.338	0	0	3	5	20	0	12	0	94	13	33	54	29	144.551	1.53777	0	0	33	0	0	40	0	0	21	21	0	0	1.14561
233	Flavonoids	O=C1C(O[C@]2[C@](O)[C@@](O)[C@](O)[C@@](CO[C@]3[C@](O)[C@@](O)[C@@](CO)O3)O2)=C(c2cc(O)c(O)cc2)Oc2c1c(O)cc(O)c2	Quercetin 3-O-glucosyl-xyloside	596.494	----	DD	-9.60816	1.57022	152.016	-709.072	-10.3393	-60.0371	-9.60816	1.03102	77.2622	2	795.726	564.635	231.091	374.767	420.959	0	0	3	5	15	0	12	0	70	10	25	42	23	108.232	1.54618	0	0	26	0	0	28	0	0	16	16	0	0	1.32189
234	Flavonoids	O=C(O)[C@@]1[C@@](O)[C@](O)[C@@](O)[C@](OC2=C(c3cc(O)c(O)cc3)Oc3c(c(O)cc(O)c3)C2=O)O1	Quercetin 3-O-glucuronide	478.362	--R-	DD	-7.98587	1.61788	77.1275	-619.702	-14.0205	-50.3996	-7.98587	0.608623	59.3883	2	645.937	387.02	258.916	259.28	386.657	0	0	3	5	12	0	12	0	52	9	21	34	18	81.0198	1.55807	0	0	21	0	0	18	0	0	13	13	0	0	1.59949
235	Flavonoids	O=C1C(O[C@]2[C@@](O)[C@](O)[C@](O)[C@](C)O2)=C(c2cc(O)c(O)cc2)Oc2c1c(O)cc(O)c2	Quercetin 3-O-rhamnoside	448.38	--R-	DD	-7.78291	1.87879	69.3398	-616.798	-13.1332	-45.01	-7.78291	0.6	59.1179	2	656.278	416.553	239.725	332.506	323.772	0	0	3	5	10	0	12	0	52	7	17	32	19	79.6919	1.53254	0	0	21	0	0	20	0	0	11	11	0	0	1.5868
236	Flavonoids	O=C1C(O[C@]2[C@](O[C@]3[C@](O)[C@](O)[C@@](O)[C@](C)O3)[C@@](O)[C@@](O)[C@@](CO)O2)=C(c2cc(O)c(O)cc2)Oc2c1c(O)cc(O)c2	Quercetin 3-O-rhamnosyl-galactoside	610.521	----	D-	-8.94032	1.61616	147.352	-760.818	-12.4183	-42.8032	-8.94032	0.652521	80.3558	2	785.156	496.429	288.727	349.042	436.115	0	0	3	5	15	0	12	0	73	10	25	43	24	112.269	1.53792	0	0	27	0	0	30	0	0	16	16	0	0	1.43513
237	Flavonoids	O=C1C(O[C@]2[C@](O)[C@@](O)[C@@](O)[C@@](CO[C@]3[C@](O)[C@](O)[C@@](O[C@]4[C@](O)[C@](O)[C@@](O)[C@](C)O4)[C@](C)O3)O2)=C(c2cc(O)c(O)cc2)Oc2c1c(O)cc(O)c2	Quercetin 3-O-rhamnosyl-rhamnosyl-glucoside	756.663	AA--	--	-10.2518	2.23813	190.948	-880.451	-13.6314	-61.2749	-10.2518	1.29001	100.792	2	897.281	592.49	304.791	380.151	517.13	0	0	3	5	19	0	12	0	93	12	31	53	29	142.361	1.53076	0	0	33	0	0	40	0	0	20	20	0	0	1.11617
238	Flavonoids	O=C1C(O[C@]2[C@](O)[C@@](O)[C@](O)[C@@](CO[C@]3[C@](O)[C@](O)[C@@](O)[C@](C)O3)O2)=C(c2cc(O)c(O)cc2)Oc2c1c(O)cc(O)c2	Quercetin 3-O-rutinoside	610.521	----	DD	-9.19936	1.86465	145.851	-710.793	-12.1979	-56.8475	-9.19936	0.78171	80.3558	2	746.201	474.739	271.462	323.21	422.99	0	0	3	5	15	0	12	0	73	10	25	43	24	112.269	1.53792	0	0	27	0	0	30	0	0	16	16	0	0	1.32305
239	Flavonoids	O=C1C(O[C@]2[C@](O[C@]3[C@](O)[C@@](O)[C@](O)[C@@](CO)O3)[C@@](O)[C@](O)[C@@](CO)O2)=C(c2cc(O)c(O)cc2)Oc2c1c(O)cc(O)c2	Quercetin 3-O-sophoroside	626.52	----	DD	-9.75688	1.64327	153.57	-737.936	-9.90171	-53.2243	-9.75688	0.240966	81.1578	2	816.315	555.001	261.314	383.061	433.254	0	0	3	5	16	0	12	0	74	11	27	44	24	114.424	1.54627	0	0	27	0	0	30	0	0	17	17	0	0	1.43719
240	Flavonoids	O=C1C(O[C@@]2[C@](O)[C@](O)[C@](O)CO2)=C(c2cc(O)c(O)cc2)Oc2c1c(O)cc(O)c2	Quercetin 3-O-xyloside	434.353	----	DD	-7.79378	1.17642	63.547	-607.624	-10.6988	-43.1837	-7.79378	0.2	56.0243	2	616.272	403.309	212.963	303.959	312.313	0	0	3	5	10	0	12	0	49	7	17	31	18	75.5698	1.54224	0	0	20	0	0	18	0	0	11	11	0	0	1.57182
241	Flavonoids	O=C(O[C@]1[C@](O)[C@@](O)[C@@](CO)O1)[C@@]1[C@@](O)[C@](O)[C@@](O)[C@](OC2=C(c3cc(O)c(O)cc3)Oc3c(c(O)cc(O)c3)C2=O)O1	Quercetin 3-O-xylosyl-glucuronide	610.477	----	DD	-9.41442	1.26162	158.472	-683.895	-10.9709	-56.2788	-9.41442	0.744371	76.7306	2	795.337	497.05	298.287	320.471	474.866	0	0	3	5	15	0	12	0	69	10	25	43	22	107.578	1.55911	0	0	26	0	0	26	0	0	17	17	0	0	1.34898
242	Flavonoids	O=C1C(O[C@]2[C@](O)[C@@](O)[C@](O)[C@@](CO[C@]3[C@](O)[C@](O[C@]4[C@](O)[C@@](O)[C@@](CO)O4)[C@@](O)[C@](C)O3)O2)=C(c2cc(O)c(O)cc2)Oc2c1c(O)cc(O)c2	Quercetin 3-O-xylosyl-rutinoside	742.636	A---	DD	-9.94219	1.54065	206.998	-774.911	-8.5521	-50.8176	-9.94219	1.02418	97.6981	2	910.782	601.845	308.937	376.893	533.889	0	0	3	5	19	0	12	0	90	12	31	52	28	138.407	1.53786	0	0	32	0	0	38	0	0	20	20	0	0	1.14494
243	Flavonoids	O=C1C(O)=C(c2cc(O)c(O[C@]3[C@](O)[C@@](O)[C@](O)[C@@](CO)O3)cc2)Oc2c1c(O)cc(O)c2	Quercetin 4'-O-glucoside	464.379	----	--	-7.60232	1.85724	100.456	-592.358	-12.1683	-38.7083	-7.60232	0.6	59.9199	2	675.964	423.907	252.057	315.451	360.513	0	0	3	5	11	0	12	0	53	8	19	33	19	81.883	1.54496	0	0	21	0	0	20	0	0	12	12	0	0	1.37225
244	Flavonoids	O=C1C(O)=C(c2cc(O)c(O[C@]3[C@](O)[C@@](O)[C@](O)[C@@](CO)O3)cc2)Oc2c1c(O)cc(O[C@]1[C@](O)[C@@](O)[C@](O)[C@@](CO)O1)c2	Quercetin 7,4'-O-diglucoside	626.52	----	--	-9.66899	3.03507	193.915	-589.621	0.356264	-53.9292	-9.66899	1.2	81.1578	2	832.772	534.466	298.306	347.567	485.204	0	0	3	5	16	0	12	0	74	11	27	44	24	114.424	1.54627	0	0	27	0	0	30	0	0	17	17	0	0	1.19983
245	Flavonoids	O(C)c1cc(O)c2C(=O)C(O)=C(c3cc(O)c(O)cc3)Oc2c1	Rhamnetin	316.265	--R-	--	-6.28441	1.99553	20.4176	-417.115	-6.06094	-30.4871	-6.28441	0	41.7755	2	511.003	324.491	186.511	298.573	212.429	0	0	3	4	6	0	12	0	35	4	10	23	15	52.8539	1.51011	0	0	16	0	0	12	0	0	7	7	0	0	1.74114
246	Flavonoids	O=C(O[C@@]1[C@@](O)[C@](O)[C@](CO)O[C@]1OC[C@@]1[C@@](O)[C@](O)[C@@](O[C@]2[C@](O)[C@@](O)(CO)CO2)[C@](OC2=C(c3cc(OC)c(O)cc3)Oc3c(c(O)c(OC)c(O)c3)C2=O)O1)/C=C/c1cc(OC)c(O)cc1	Spinacetin 3-O-(2-feruloylglucosyl)(1->6)-[apiosyl(1->2)]-glucoside	978.859	----	DD	-13.4966	3.9221	259.393	-939.292	4.33554	-74.4095	-13.4966	2.75663	130.83	3	1159.82	831.678	328.144	698.351	461.471	0	0	3	5	23	0	18	0	119	12	35	69	39	181.979	1.52924	0	0	44	0	0	50	0	0	25	25	0	0	1.13361
247	Flavonoids	O=C(O[C@@]1[C@@](O)[C@](O)[C@](CO)O[C@]1OC[C@@]1[C@@](O)[C@](O)[C@@](O[C@]2[C@](O)[C@@](O)(CO)CO2)[C@](OC2=C(c3cc(OC)c(O)cc3)Oc3c(c(O)c(OC)c(O)c3)C2=O)O1)/C=C/c1ccc(O)cc1	Spinacetin 3-O-(2-p-coumaroylglucosyl)(1->6)-[apiosyl(1->2)]-glucoside	948.833	----	DD	-10.9296	2.53723	243.942	-950.271	-8.79385	-51.9846	-10.9296	2.55333	126.934	3	1005.55	687.183	318.367	541.855	463.695	0	0	3	5	22	0	18	0	115	12	34	67	38	175.785	1.52856	0	0	43	0	0	48	0	0	24	24	0	0	1.1413
248	Flavonoids	O(C)c1c(O)c2C(=O)C(O[C@@]3[C@@](O)[C@@](O)[C@@](O)[C@@](CO[C@@]4[C@@](O)[C@@](O)[C@@](O)[C@@](CO)O4)O3)=C(c3cc(OC)c(O)cc3)Oc2cc1O	Spinacetin 3-O-glucosyl-(1->6)-glucoside	670.573	--R-	--	-10.0312	1.72493	187.606	-772.838	-11.7751	-59.4622	-10.0312	1.35255	88.147	2	802.483	567.024	235.459	422.771	379.712	0	0	3	5	17	0	12	0	81	10	27	47	26	124.614	1.53844	0	0	29	0	0	34	0	0	18	18	0	0	1.35209
249	Flavonoids	O(C)c1c(O)c2C(=O)C(O[C@@]3[C@@](O[C@@]4[C@@](O)C(O)(CO)CO4)[C@@](O)[C@@](O)[C@@](CO[C@@]4[C@@](O)[C@@](O)[C@@](O)[C@@](CO)O4)O3)=C(c3cc(OC)c(O)cc3)Oc2cc1O	Spinacetin 3-O-glucosyl-(1->6)-[apiosyl(1->2)]-glucoside	802.688	----	D-	-11.2994	2.30377	284.269	-922.859	-11.7082	-63.7685	-11.2994	2.69242	105.489	2	958.329	697.733	260.596	535.754	422.574	0	0	3	5	21	0	12	0	98	12	33	56	30	150.683	1.53758	0	0	34	0	0	42	0	0	22	22	0	0	1.30092
250	Flavonoids	O=C(OC[C@@]1[C@@](O)[C@](O)[C@@](O)[C@](Oc2cc3OC=C(c4ccc(O)cc4)C(=O)c3cc2)O1)C	6''-O-Acetyldaidzin	458.419	--R-	DD	-8.62529	2.2504	62.9045	-595.296	-3.21931	-52.0065	-8.62529	1.24037	63.1694	2	671.692	372.287	299.405	388.146	283.546	0	0	3	5	8	0	12	0	55	4	12	33	20	82.6061	1.50193	0	0	23	0	0	22	0	0	10	10	0	0	1.30832
251	Flavonoids	O=C(OC[C@@]1[C@@](O)[C@](O)[C@@](O)[C@](Oc2cc(O)c3C(=O)C(c4ccc(O)cc4)=COc3c2)O1)C	6''-O-Acetylgenistin	474.418	--R-	DD	-8.83418	2.42463	47.4656	-607.913	-9.10841	-52.076	-8.83418	0.978926	63.9714	2	682.591	398.552	284.04	408.41	274.182	0	0	3	5	9	0	12	0	56	5	14	34	20	85.0087	1.51801	0	0	23	0	0	22	0	0	11	11	0	0	1.35129
252	Flavonoids	O=C(OC[C@@]1[C@@](O)[C@](O)[C@@](O)[C@](Oc2c(OC)cc3C(=O)C(c4ccc(O)cc4)=COc3c2)O1)C	6''-O-Acetylglycitin	488.445	--R-	DD	-9.24137	2.1751	66.7101	-674.07	-10.6057	-55.1444	-9.24137	1.2664	67.065	2	719.642	440.578	279.064	456.725	262.917	0	0	3	5	9	0	12	0	59	4	13	35	21	88.944	1.50753	0	0	24	0	0	24	0	0	11	11	0	0	1.38544
253	Flavonoids	O=C(OC[C@@]1[C@@](O)[C@](O)[C@@](O)[C@](Oc2cc3OC=C(c4ccc(O)cc4)C(=O)c3cc2)O1)CC(=O)O	6''-O-Malonyldaidzin	502.428	--R-	DD	-8.85637	3.3551	6.99976	-545.647	-1.92417	-51.7292	-8.85637	2	66.5334	2	742.487	417.379	325.108	412.787	329.701	0	0	3	5	10	0	12	0	58	6	16	36	20	88.5967	1.52753	0	0	24	0	0	22	0	0	12	12	0	0	1.28808
254	Flavonoids	O=C(OC[C@@]1[C@@](O)[C@](O)[C@@](O)[C@](Oc2cc(O)c3C(=O)C(c4ccc(O)cc4)=COc3c2)O1)CC(=O)O	6''-O-Malonylgenistin	518.427	AA--	--	-8.73375	2.97089	-7.49144	-622.119	-7.29957	-49.8285	-8.73375	2	67.3354	2	736.957	399.828	337.129	349.661	387.296	0	0	3	5	11	0	12	0	59	7	18	37	20	90.8236	1.53938	0	0	24	0	0	22	0	0	13	13	0	0	1.32709
255	Flavonoids	O=C(OC[C@@]1[C@@](O)[C@](O)[C@@](O)[C@](Oc2c(OC)cc3C(=O)C(c4ccc(O)cc4)=COc3c2)O1)CC(=O)O	6''-O-Malonylglycitin	532.454	----	--	-9.01173	2.83146	31.4932	-696.073	-1.40707	-53.8927	-9.01173	3.80014	70.429	2	773.458	477.142	296.317	460.88	312.579	0	0	3	5	11	0	12	0	62	6	17	38	21	94.919	1.53095	0	0	25	0	0	24	0	0	13	13	0	0	1.36078
256	Flavonoids	O(C)c1ccc(C=2C(=O)c3c(O)cc(O)cc3OC=2)cc1	Biochanin A	284.267	--R-	--	-5.96836	2.14254	-3.14592	-382.864	-6.56554	-29.7533	-5.96836	1.4	40.1715	2	496.543	299.143	197.4	369.288	127.256	0	0	1	1	4	0	12	0	33	2	6	21	15	47.8358	1.44957	0	0	16	0	0	12	0	0	5	5	0	0	1.64441
257	Flavonoids	O=C1C(c2ccc(O)cc2)=COc2c1ccc(O)c2	Daidzein	254.241	----	--	-5.85628	0.918562	-5.6234	-445.894	-8.85289	-28.525	-5.85628	0	36.2759	2	461.364	242.332	219.032	331.808	129.556	1	1	0	0	3	0	12	0	29	2	5	19	14	41.0588	1.41582	0	0	15	0	0	10	0	0	4	4	0	0	1.63168
258	Flavonoids	O=C1C(c2ccc(O)cc2)=COc2c1ccc(O[C@]1[C@](O)[C@@](O)[C@](O)[C@@](CO)O1)c2	Daidzin	416.382	----	--	-7.29228	2.78793	95.5368	-525.107	-3.08424	-34.7688	-7.29228	0.600046	57.5139	2	648.729	391.634	257.095	399.402	249.327	0	0	3	5	8	0	12	0	50	5	13	30	19	74.9863	1.49973	0	0	21	0	0	20	0	0	9	9	0	0	1.31861
259	Flavonoids	O(C)c1ccc(C=2C(=O)c3c(OC=2)cc(O)cc3)cc1	Formononetin	268.268	--R-	--	-6.02115	1.37941	6.63044	-460.219	-8.22158	-29.3159	-6.02115	0.6	39.3695	2	486.33	288.15	198.18	400.76	85.5701	0	0	1	1	3	0	12	0	32	1	4	20	15	44.9804	1.40564	0	0	16	0	0	12	0	0	4	4	0	0	1.5977
260	Flavonoids	O=C1C(c2ccc(O)cc2)=COc2c1c(O)cc(O)c2	Genistein	270.24	----	--	-5.983	0.837184	-16.1081	-442.253	-9.90992	-28.3893	-5.983	0	37.0779	2	464.749	257.148	207.601	296.801	167.948	0	0	1	1	4	0	12	0	30	3	7	20	14	43.7744	1.45915	0	0	15	0	0	10	0	0	5	5	0	0	1.68031
261	Flavonoids	O=C1C(c2ccc(O)cc2)=COc2c1c(O)cc(O[C@]1[C@](O)[C@@](O)[C@](O)[C@@](CO)O1)c2	Genistin	432.381	----	DD	-7.23787	1.75345	90.376	-581.205	-8.65924	-41.2977	-7.23787	4.74989	58.3159	2	609.895	364.274	245.621	328.116	281.779	0	0	3	5	9	0	12	0	51	6	15	31	19	77.3972	1.51759	0	0	21	0	0	20	0	0	10	10	0	0	1.36541
262	Flavonoids	O=C(OC[C@@]1[C@](O)[C@](O)[C@](O)[C@@](Oc2c(OC)cc3C(=O)C(c4ccc(O)cc4)=COc3c2)O1)CC(=O)O	Glycitein	532.454	--R-	--	-8.9146	2.03849	5.22384	-677.762	-10.8646	-50.829	-8.9146	1.79992	70.429	2	718.058	436.14	281.918	407.986	310.072	0	0	3	5	11	0	12	0	62	6	17	38	21	94.919	1.53095	0	0	25	0	0	24	0	0	13	13	0	0	1.36078
263	Flavonoids	O(C)c1c(O[C@]2[C@](O)[C@@](O)[C@](O)[C@@](CO)O2)cc2OC=C(c3ccc(O)cc3)C(=O)c2c1	Glycitin	446.408	--R-	--	-8.34204	2.02937	108.495	-630.6	-7.44723	-44.0671	-8.34204	0.8	61.4094	2	691.238	454.246	236.991	431.33	259.907	0	0	3	5	9	0	12	0	54	5	14	32	20	81.3297	1.5061	0	0	22	0	0	22	0	0	10	10	0	0	1.39827
264	Lignans	O=C(O[C@@]12[C@@](c3cc(OC)c(O)cc3)OC[C@@]1[C@@](c1cc(OC)c(O)cc1)OC2)C	1-Acetoxypinoresinol	416.426	----	--	-7.93329	1.49139	19.5745	-606.931	-6.33338	-41.3802	-7.93329	1.60691	61.139	2	654.561	464.791	189.769	510.224	144.336	0	0	3	4	7	0	12	0	54	2	9	30	21	78.6173	1.45588	0	0	22	0	0	24	0	0	8	8	0	0	1.53474
265	Lignans	O(C)c1c(O)ccc([C@@](O)[C@@]2C(=O)OC[C@@]2Cc2cc(OC)c(O)cc2)c1	7-Hydroxymatairesinol	374.389	--R-	--	-7.42803	2.90251	-8.91672	-632.523	-11.4624	-41.2425	-7.42803	1.79179	55.4834	2	618.188	435.152	183.036	429.69	188.497	0	0	2	3	6	0	12	0	49	3	9	27	19	70.9232	1.44741	0	0	20	0	0	22	0	0	7	7	0	0	1.61266
266	Lignans	O(C)c1c(O)ccc([C@](O)[C@]([C@](CO)Cc2cc(OC)c(O)cc2)CO)c1	7-Hydroxysecoisolariciresinol	378.421	--R-	DD	-7.73105	1.65686	13.0989	-649.025	-9.74937	-43.1459	-7.73105	1.69198	58.1506	2	623.357	461.46	161.896	438.119	185.238	0	0	3	5	7	0	12	0	53	5	12	27	20	75.2783	1.42035	0	0	20	0	0	26	0	0	7	7	0	0	1.98311
267	Lignans	O=C(c1cc(OC)c(O)cc1)[C@@]1C(=O)OC[C@@]1Cc1cc(OC)c(O)cc1	7-Oxomatairesinol	372.373	--R-	--	-7.75409	2.5779	-1.48712	-599.851	-8.58395	-40.4466	-7.75409	0.8	54.1499	2	616.652	423.714	192.938	431.338	185.314	0	0	2	3	6	0	12	0	47	2	8	27	18	68.5371	1.45824	0	0	20	0	0	20	0	0	7	7	0	0	1.61328
268	Lignans	O(C)c1c(O)ccc(C[C@]2[C@@](Cc3cc(OC)c(O)cc3)COC2)c1	Anhydro-secoisolariciresinol	344.407	--R-	--	-7.72313	2.77173	18.9664	-641.95	-8.38932	-38.9605	-7.72313	1.2	55.213	2	608.152	469.794	138.358	497.825	110.327	0	0	3	4	5	0	12	0	49	2	7	25	20	67.0335	1.36803	0	0	20	0	0	24	0	0	5	5	0	0	1.49392
269	Lignans	O(C)c1c(OC)ccc(C[C@@]2[C@@](Cc3cc(OC)c(O)cc3)C(=O)OC2)c1	Arctigenin	372.417	A---	--	-7.33853	1.63341	13.7275	-580.181	-12.0833	-39.1432	-7.33853	2	57.775	2	602.405	449.343	153.062	492.97	109.436	0	0	2	3	5	0	12	0	51	1	6	27	20	71.5061	1.40208	0	0	21	0	0	24	0	0	6	6	0	0	1.54409
270	Lignans	O(C)c1c(O)ccc([C@@]2c3c(cc(OC)c(O)c3)C[C@]3C(=O)OC[C@@]23)c1	Conidendrin	356.374	----	--	-7.03012	1.7739	10.4201	-589.854	-11.5426	-40.524	-7.03012	2.2	53.3479	2	582.955	429.417	153.538	420.178	162.778	0	0	2	2	5	0	12	0	46	2	7	26	19	65.697	1.42819	0	0	20	0	0	20	0	0	6	6	0	0	1.59626
271	Lignans	O(C)c1c(O)ccc([C@@]2[C@@](CO)[C@](CO)Cc3c2cc(O)c(OC)c3)c1	Cyclolariciresinol	360.406	----	D-	-6.50395	1.31857	18.9095	-656.734	-9.84073	-33.4341	-6.50395	1.4	56.015	2	614.153	468.122	146.031	423.505	190.648	0	0	3	4	6	0	12	0	50	4	10	26	20	70.2054	1.40411	0	0	20	0	0	24	0	0	6	6	0	0	1.85497
272	Lignans	O(C)c1c(OC)ccc(C[C@]2C(=O)OC[C@@]2Cc2cc(OC)c(OC)cc2)c1	Dimethylmatairesinol	386.444	----	--	-7.95867	2.00271	30.3139	-712.804	-8.82491	-42.2102	-7.95867	3.20795	60.8686	2	651.05	501.632	149.418	564.562	86.4882	0	0	3	4	5	0	12	0	54	0	5	28	21	74.9352	1.38769	0	0	22	0	0	26	0	0	6	6	0	0	1.54331
273	Lignans	c1([C@]2OC[C@@]3[C@@](c4cc5OCOc5cc4)OC[C@]23)cc2OCOc2cc1	Episesamin	354.358	----	--	-6.94602	1.13657	56.0293	-568.399	-8.62016	-39.0255	-6.94602	0.4	52.0143	2	576.192	398.203	177.989	442.767	133.425	0	0	3	3	6	0	12	0	44	0	6	26	18	63.208	1.43655	0	0	20	0	0	18	0	0	6	6	0	0	1.1131
274	Lignans	Oc1c([C@@]2OC[C@@]3[C@@](c4cc5OCOc5cc4)OC[C@]23)cc2OCOc2c1	Episesaminol	370.357	--R-	--	-7.14237	1.25248	38.9129	-531.25	-8.12909	-40.3	-7.14237	2.39029	52.8163	2	579.619	413.729	165.89	413.227	166.393	0	0	3	3	7	0	12	0	45	1	8	27	18	65.9847	1.46633	0	0	20	0	0	18	0	0	7	7	0	0	1.13381
275	Lignans	O(C)c1c(O)ccc(C[C@]2C(=O)O[C@](c3cc(OC)c(O)cc3)[C@]2CO)c1	Isohydroxymatairesinol	374.389	----	--	-7.179	1.2976	1.33049	-588.003	-10.1162	-37.434	-7.179	2.67585	55.4834	2	618.445	422.812	195.633	442.102	176.343	0	0	2	3	6	0	12	0	49	3	9	27	19	70.9232	1.44741	0	0	20	0	0	22	0	0	7	7	0	0	1.63453
276	Lignans	O(C)c1c(O)ccc([C@@]2[C@@](CO)[C@](CO)Cc3c2cc(O)c(OC)c3)c1	Isolariciresinol	360.406	--R-	--	-7.10114	1.62048	20.0225	-582.895	-9.32737	-32.2567	-7.10114	0.8	56.015	2	604.455	453.919	150.536	414.212	190.243	0	0	3	4	6	0	12	0	50	4	10	26	20	70.2054	1.40411	0	0	20	0	0	24	0	0	6	6	0	0	1.85497
277	Lignans	O(C)c1c(O)ccc(C[C@@]2[C@](CO)[C@@](c3cc(OC)c(O)cc3)OC2)c1	Lariciresinol	360.406	--R-	--	-7.40399	3.65529	27.9929	-611.45	-10.0911	-40.7042	-7.40399	3.04381	56.015	2	600.182	450.216	149.966	480.691	119.491	0	0	2	3	6	0	12	0	50	3	9	26	20	70.2054	1.40411	0	0	20	0	0	24	0	0	6	6	0	0	1.57422
278	Lignans	O([C@@]([C@@](O)c1cc(OC)c(O)cc1)CO)c1c(OC)cc([C@]2[C@](CO)[C@](Cc3cc(OC)c(O)cc3)CO2)cc1	Lariciresinol-sesquilignan	556.608	----	--	-9.39791	2.29128	64.4869	-706.286	-7.83147	-55.4762	-9.39791	3.67061	84.8245	3	846.191	630.237	215.953	623.394	222.797	0	0	4	6	10	0	18	0	76	5	15	40	30	108.299	1.42499	0	0	30	0	0	36	0	0	10	10	0	0	1.31153
279	Lignans	O(C)c1c(O)ccc(C[C@]2C(=O)OC[C@@]2Cc2cc(OC)c(O)cc2)c1	Matairesinol	358.39	----	--	-7.28206	2.15123	8.81817	-621.57	-8.45711	-38.9191	-7.28206	1.79968	54.6814	2	614.974	450.913	164.061	471.84	143.134	0	0	2	3	5	0	12	0	48	2	7	26	19	68.0224	1.41713	0	0	20	0	0	22	0	0	6	6	0	0	1.54623
280	Lignans	O(C)c1c(O)c(OC)cc([C@@]2OC[C@@]3[C@@](c4cc(OC)c(O)cc4)OC[C@]23)c1	Medioresinol	388.416	--R-	--	-7.41138	2.26515	45.4524	-594.179	-5.2337	-39.3374	-7.41138	1	58.577	2	633.034	497.985	135.049	509.327	123.707	0	0	3	4	7	0	12	0	52	2	9	28	21	74.4936	1.43257	0	0	21	0	0	24	0	0	7	7	0	0	1.41265
281	Lignans	O(C)c1c(O)ccc(C[C@@]2(O)C(=O)OC[C@@]2Cc2cc(OC)c(O)cc2)c1	Nortrachelogenin	374.389	--R-	--	-7.7115	2.56231	55.1014	-648.638	-8.9864	-40.2571	-7.7115	2.82687	55.4834	2	594.488	411.751	182.737	416.778	177.71	0	0	2	3	6	0	12	0	49	3	9	27	19	70.9232	1.44741	0	0	20	0	0	22	0	0	7	7	0	0	1.62008
282	Lignans	O(C)c1c(O)ccc([C@]2OC[C@@]3[C@@](c4cc(OC)c(O)cc4)OC[C@]23)c1	Pinoresinol	358.39	--R-	--	-7.36382	1.19647	33.8529	-588.378	-10.2888	-37.2697	-7.36382	0.8	54.6814	2	594.144	431.718	162.426	461.521	132.623	0	0	3	4	6	0	12	0	48	2	8	26	20	68.0224	1.41713	0	0	20	0	0	22	0	0	6	6	0	0	1.38653
283	Lignans	O(C)c1c(O)ccc(C[C@]([C@](CO)Cc2cc(OC)c(O)cc2)CO)c1	Secoisolariciresinol	362.422	----	--	-7.43771	1.80371	14.5285	-624.038	-9.57496	-39.8633	-7.43771	1.0674	57.3486	2	612.102	468.609	143.493	457.12	154.982	0	0	3	4	6	0	12	0	52	4	10	26	20	72.2631	1.38967	0	0	20	0	0	26	0	0	6	6	0	0	1.89631
284	Lignans	O([C@@]([C@@](O)c1cc(OC)c(O)cc1)CO)c1c(OC)cc(C[C@@]([C@@](CO)Cc2cc(OC)c(O)cc2)CO)cc1	Secoisolariciresinol-sesquilignan	558.624	----	--	-8.9187	2.35881	61.5638	-762.226	-6.43361	-48.4992	-8.9187	3.36938	86.1581	3	766.238	546.994	219.244	519.151	247.086	0	0	3	5	10	0	18	0	78	6	16	40	30	110.414	1.41557	0	0	30	0	0	38	0	0	10	10	0	0	1.53382
285	Lignans	c1([C@]2OC[C@@]3[C@@](c4cc5OCOc5cc4)OC[C@]23)cc2OCOc2cc1	Sesamin	354.358	--R-	--	-7.01603	1.51106	56.225	-630.642	-9.32959	-39.1827	-7.01603	1.6	52.0143	2	575.664	397.039	178.625	442.588	133.076	0	0	3	3	6	0	12	0	44	0	6	26	18	63.208	1.43655	0	0	20	0	0	18	0	0	6	6	0	0	1.1131
286	Lignans	Oc1c([C@]2OC[C@@]3[C@@](c4cc5OCOc5cc4)OC[C@]23)cc2OCOc2c1	Sesaminol	370.357	--R-	--	-7.24735	1.55138	38.7311	-565.604	-11.0904	-39.6251	-7.24735	0.8	52.8163	2	581.96	418.003	163.957	425.255	156.705	0	0	3	3	7	0	12	0	45	1	8	27	18	65.9847	1.46633	0	0	20	0	0	18	0	0	7	7	0	0	1.13381
287	Lignans	Oc1cc2OCOc2cc1	Sesamol	138.122	----	DD	-4.68556	1.69807	-2.37137	-276.992	-7.34705	-21.4036	-4.68556	0	18.7268	1	293.121	184.441	108.68	189.176	103.945	1	1	0	0	3	0	6	0	16	1	4	10	6	24.0839	1.50524	0	0	7	0	0	6	0	0	3	3	0	0	2.001
288	Lignans	O(c1cc2OCOc2cc1)[C@]1OC[C@@]2[C@@](c3cc4OCOc4cc3)OC[C@]12	Sesamolin	370.357	----	--	-7.53456	2.2108	37.0705	-606.123	-8.52944	-42.2171	-7.53456	1.00849	52.8163	2	600.368	422.551	177.817	463.801	136.567	0	0	2	2	7	0	12	0	45	0	7	27	17	65.9847	1.46633	0	0	20	0	0	18	0	0	7	7	0	0	1.06036
289	Lignans	O(C)c1c(O)ccc(O[C@]2OC[C@@]3[C@@](c4cc5OCOc5cc4)OC[C@]23)c1	Sesamolinol	372.373	----	--	-7.17495	1.53544	28.1858	-582.669	-5.96511	-37.0021	-7.17495	2	54.1499	2	623.297	457.433	165.864	498.801	124.496	0	0	2	3	7	0	12	0	47	1	8	27	18	68.5371	1.45824	0	0	20	0	0	20	0	0	7	7	0	0	1.17048
290	Lignans	O(C)c1c(O)c(OC)cc([C@]2OC[C@]3[C@](c4cc(OC)c(O)c(OC)c4)OC[C@@]23)c1	Syringaresinol	418.442	----	--	-7.93072	2.82998	50.9072	-629.602	-6.17753	-44.6746	-7.93072	1	62.4726	2	670.751	544.806	125.945	541.745	129.006	0	0	3	4	8	0	12	0	56	2	10	30	22	80.8929	1.44452	0	0	22	0	0	26	0	0	8	8	0	0	1.43447
291	Lignans	O(C)c1c(O)ccc([C@](O)[C@@]2[C@@](Cc3cc(OC)c(O)cc3)[C@@](O)OC2)c1	Todolactol A	376.405	----	DD	-7.76726	1.76103	-13.3989	-618.366	-9.45142	-44.1898	-7.76726	3.19966	56.817	2	598.641	430.98	167.661	416.72	181.921	0	0	3	5	7	0	12	0	51	4	11	27	19	73.1645	1.4346	0	0	20	0	0	24	0	0	7	7	0	0	1.61098
292	Lignans	O(C)c1c(OC)ccc(C[C@@]2[C@@](O)(Cc3cc(OC)c(O)cc3)C(=O)OC2)c1	Trachelogenin	388.416	----	DD	-8.39837	2.3194	64.9162	-591.964	-8.80134	-46.6292	-8.39837	2.04001	58.577	2	632.119	467.802	164.316	493.593	138.525	0	0	2	3	6	0	12	0	52	2	8	28	20	74.4936	1.43257	0	0	21	0	0	24	0	0	7	7	0	0	1.61514
293	Other polyphenols	O(C)c1c(O)ccc(CC)c1	4-Ethylguaiacol	152.193	----	DD	-5.19478	2.46026	2.90218	-330.102	-6.26163	-22.7695	-5.19478	0	25.4455	1	362.96	266.826	96.1344	296.9	66.0603	1	1	0	0	2	0	6	0	23	1	3	11	9	30.4931	1.32578	0	0	9	0	0	12	0	0	2	2	0	0	2.41194
294	Other polyphenols	O(C)c1c(O)ccc(C=C)c1	4-Vinylguaiacol	150.177	----	--	-5.1119	2.81112	4.32962	-344.336	-7.15626	-22.0667	-5.1119	0.6	24.1119	1	349.775	230.43	119.345	268.698	81.0777	1	1	0	0	2	0	6	0	21	1	3	11	9	28.4901	1.35667	0	0	9	0	0	10	0	0	2	2	0	0	2.41613
295	Other polyphenols	Oc1ccc(C=C)cc1	4-Vinylsyringol	120.151	----	DD	-4.50342	2.18151	-9.95497	-291.165	-5.73217	-18.0401	-4.50342	0	20.2163	1	305.05	160.154	144.895	217.922	87.1282	1	1	0	0	1	0	6	0	17	1	2	9	8	21.4869	1.26393	0	0	8	0	0	8	0	0	1	1	0	0	2.23976
296	Other polyphenols	Oc1c(O)cccc1C	3-Methylcatechol	124.139	----	DD	-4.53179	0.944017	-7.95807	-286.116	-6.1698	-18.9929	-4.53179	0	19.2583	1	292.416	171.552	120.863	208.119	84.2968	1	1	0	0	2	0	6	0	17	2	4	9	7	23.8354	1.40208	0	0	7	0	0	8	0	0	2	2	0	0	2.47961
297	Other polyphenols	Oc1c(O)ccc(CC)c1	4-Ethylcatechol	138.166	----	DD	-4.92275	2.61159	-8.82691	-298.697	-6.57766	-19.8209	-4.92275	0.6	22.3519	1	325.005	206.708	118.296	208.844	116.161	1	1	0	0	2	0	6	0	20	2	4	10	8	27.2193	1.36096	0	0	8	0	0	10	0	0	2	2	0	0	2.3772
298	Other polyphenols	Oc1ccc(CC)cc1	4-Ethylphenol	122.167	----	D-	-4.72476	2.59098	-19.8479	-313.811	-5.80566	-18.5705	-4.72476	1.6	21.5499	1	316.113	197.39	118.723	244.599	71.5143	1	1	0	0	1	0	6	0	19	1	2	9	8	23.4913	1.23639	0	0	8	0	0	10	0	0	1	1	0	0	2.23279
299	Other polyphenols	Oc1c(O)ccc(C)c1	4-Methylcatechol	124.139	----	D-	-4.57449	2.3175	-11.6509	-287.115	-6.4766	-17.4974	-4.57449	0	19.2583	1	299.035	180.183	118.852	203.847	95.1879	1	1	0	0	2	0	6	0	17	2	4	9	7	23.8354	1.40208	0	0	7	0	0	8	0	0	2	2	0	0	2.40917
300	Other polyphenols	Oc1ccc(C=C)cc1	4-Vinylphenol	120.151	----	DD	-4.4994	2.14832	-9.9598	-291.667	-5.75957	-18.0086	-4.4994	0	20.2163	1	305.481	160.239	145.242	218.003	87.478	1	1	0	0	1	0	6	0	17	1	2	9	8	21.4869	1.26393	0	0	8	0	0	8	0	0	1	1	0	0	2.23976
301	Other polyphenols	Oc1cc(O)cc(/C=C/CCCCCCCCCCCCCCCCCCC)c1	5-Heneicosenylresorcinol	402.663	----	--	-8.2414	2.01491	10.6774	-764.115	-8.85449	-39.3449	-8.2414	4.35728	79.7965	1	711.149	527.408	183.741	620.135	91.014	0	0	2	3	2	0	6	0	75	2	4	29	27	82.6956	1.10261	0	0	27	0	0	46	0	0	2	2	0	0	1.70107
302	Other polyphenols	Oc1cc(O)cc(CCCCCCCCCCCCCCCCCCCCC)c1	5-Heneicosylresorcinol	404.679	--R-	--	-8.04378	3.26245	3.55036	-847.589	-1.93094	-37.9589	-8.04378	4.00285	81.1301	1	728.936	552.034	176.902	615.071	113.865	0	0	2	3	2	0	6	0	77	2	4	29	27	84.0824	1.09198	0	0	27	0	0	48	0	0	2	2	0	0	1.70079
303	Other polyphenols	Oc1cc(O)cc(CCCCCCCCCCCCCCCCC)c1	5-Heptadecylresorcinol	348.571	----	--	-8.15023	2.06231	1.09662	-817.697	-7.43611	-39.57	-8.15023	4.32157	68.7557	1	685.787	501.206	184.582	563.995	121.792	0	0	2	3	2	0	6	0	65	2	4	25	23	72.5349	1.11592	0	0	23	0	0	40	0	0	2	2	0	0	1.74712
304	Other polyphenols	Oc1cc(O)cc(/C=C/CCCCCCCCCCCCCCCCC)c1	5-Nonadecenylresorcinol	374.609	----	--	-8.83525	2.08666	6.63648	-759.121	-4.82982	-40.111	-8.83525	3.28284	73.6093	1	733.101	521.274	211.827	604.943	128.157	0	0	2	3	2	0	6	0	69	2	4	27	25	76.9145	1.1147	0	0	25	0	0	42	0	0	2	2	0	0	1.72173
305	Other polyphenols	Oc1cc(O)cc(CCCCCCCCCCCCCCCCCCC)c1	5-Nonadecylresorcinol	376.625	--R-	--	-8.46869	1.92966	4.68269	-797.024	-8.57483	-37.0801	-8.46869	4	74.9429	1	725.543	541.169	184.374	630.367	95.1752	0	0	2	3	2	0	6	0	71	2	4	27	25	78.3206	1.10311	0	0	25	0	0	44	0	0	2	2	0	0	1.72136
306	Other polyphenols	Oc1cc(O)cc(/C=C/CCCCCCCCCCCCCCCCCCCCCCC)c1	5-Pentacosenylresorcinol	458.771	----	DD	-9.18217	3.37892	6.48469	-933.061	-8.57906	-51.3354	-9.18217	5.39491	92.1708	1	870.381	667.756	202.624	757.676	112.705	0	0	2	3	2	0	6	0	87	2	4	33	31	94.1921	1.08267	0	0	31	0	0	54	0	0	2	2	0	0	1.67065
307	Other polyphenols	Oc1cc(O)cc(CCCCCCCCCCCCCCCCCCCCCCCCC)c1	5-Pentacosylresorcinol	460.787	--R-	--	-8.98558	2.65814	14.1774	-910.902	-7.18944	-42.3967	-8.98558	2.18923	93.5044	1	852.393	658.215	194.179	732.447	119.946	0	0	2	3	2	0	6	0	89	2	4	33	31	95.5483	1.07358	0	0	31	0	0	56	0	0	2	2	0	0	1.67048
308	Other polyphenols	Oc1cc(O)cc(CCCCCCCCCCCCCCC)c1	5-Pentadecylresorcinol	320.517	--R-	--	-7.54169	1.80792	0.126196	-679.445	-5.36486	-34.1561	-7.54169	0.894704	62.5685	1	666.194	493.214	172.98	548.957	117.237	0	0	2	3	2	0	6	0	59	2	4	23	21	66.72	1.13085	0	0	21	0	0	36	0	0	2	2	0	0	1.77995
309	Other polyphenols	Oc1cc(O)cc(/C=C/CCCCCCCCCCCCCCCCCCCCC)c1	5-Tricosenylresorcinol	430.717	----	--	-8.20767	3.24772	3.67614	-913.576	-8.37626	-39.136	-8.20767	3.20985	85.9836	1	738.801	547.855	190.946	616.867	121.934	0	0	2	3	2	0	6	0	81	2	4	31	29	88.4536	1.09202	0	0	29	0	0	50	0	0	2	2	0	0	1.68436
310	Other polyphenols	Oc1cc(O)cc(CCCCCCCCCCCCCCCCCCCCCCC)c1	5-Tricosylresorcinol	432.733	----	--	-8.46588	3.20267	16.8703	-868.547	-0.189738	-39.6348	-8.46588	5.33091	87.3172	1	804.123	625.246	178.877	726.844	77.279	0	0	2	3	2	0	6	0	83	2	4	31	29	89.824	1.08222	0	0	29	0	0	52	0	0	2	2	0	0	1.68414
311	Other polyphenols	O=C(/C=C/c1ccc(O)cc1)CC(=O)/C=C/c1ccc(O)cc1	Bisdemethoxycurcumin	308.333	----	--	-6.53748	2.58754	-64.6979	-492.824	-7.21349	-33.3602	-6.53748	4	47.3167	2	578.382	284.253	294.13	406.745	171.637	0	0	3	4	4	0	12	0	39	2	6	23	17	53.4201	1.36975	0	0	19	0	0	16	0	0	4	4	0	0	1.53124
312	Other polyphenols	O=C(/C=C/c1cc(OC)c(O)cc1)CC(=O)/C=C/c1cc(OC)c(O)cc1	Curcumin	368.385	--R-	--	-7.20574	2.28253	-37.3384	-593.018	-5.67414	-40.4023	-7.20574	4	55.1079	2	641.728	400.154	241.574	467.101	174.627	0	0	3	4	6	0	12	0	47	2	8	27	19	66.8787	1.42295	0	0	21	0	0	20	0	0	6	6	0	0	1.60728
313	Other polyphenols	O=C(/C=C/c1cc(OC)c(O)cc1)CC(=O)/C=C/c1ccc(O)cc1	Demethoxycurcumin	338.359	----	--	-7.08629	1.66695	-52.1538	-600.949	-8.50195	-38.312	-7.08629	4	51.2123	2	626.429	362.758	263.671	459.763	166.665	0	0	3	4	5	0	12	0	43	2	7	25	18	60.2225	1.40052	0	0	20	0	0	18	0	0	5	5	0	0	1.57434
314	Other polyphenols	O(C)c1c2c(occ2)cc2OC(=O)C=Cc12	Bergapten	216.192	----	--	-5.36488	1.64105	49.9119	-363.038	-7.85962	-22.9991	-5.36488	1.2	29.6623	2	388.656	212.044	172.228	298.203	90.4529	1	1	0	0	2	0	9	0	24	0	2	16	9	35.0196	1.45915	0	0	12	0	0	8	0	0	4	4	0	0	1.80393
315	Other polyphenols	O(C)c1c2occc2c(OC)c2c1OC(=O)C=C2	Isopimpinellin	246.218	----	--	-5.51017	1.48129	67.6711	-418.344	-6.24219	-25.695	-5.51017	1.8	33.5579	2	434.377	283.342	145.496	354.101	80.2766	1	1	0	0	3	0	9	0	28	0	3	18	10	41.6713	1.48826	0	0	13	0	0	10	0	0	5	5	0	0	1.88831
316	Other polyphenols	O=C1Oc2c(cc3c(occ3)c2)C=C1	Psoralen	186.166	----	--	-4.91872	1.28887	35.0515	-346.309	-6.71242	-20.5749	-4.91872	0	25.7668	2	352.72	162.402	184.919	270.805	81.9152	1	1	0	0	1	0	9	0	20	0	1	14	8	28.1202	1.40601	0	0	11	0	0	6	0	0	3	3	0	0	1.71648
317	Other polyphenols	O(C)c1c2occc2cc2c1OC(=O)C=C2	Xanthotoxin	216.192	--R-	--	-5.41022	0.677452	56.5554	-323.528	-6.90213	-24.6451	-5.41022	0.6	29.6623	2	394.893	226.9	163.114	320.029	74.8644	1	1	0	0	2	0	9	0	24	0	2	16	9	35.0196	1.45915	0	0	12	0	0	8	0	0	4	4	0	0	1.81253
318	Other polyphenols	O=Cc1ccc(O)cc1	4-Hydroxybenzaldehyde	122.123	----	DD	-4.48328	1.84119	-2.94129	-265.947	-6.97411	-19.874	-4.48328	0	17.9248	1	288.347	161.615	126.733	176.247	112.101	1	1	0	0	2	0	6	0	15	1	3	9	6	21.4421	1.42947	0	0	7	0	0	6	0	0	2	2	0	0	2.23976
319	Other polyphenols	O=Cc1cc(O)c(O)c(O)c1	Gallic aldehyde	154.121	--R-	DD	-4.92097	2.33729	-7.56024	-261.046	-8.94004	-20.7195	-4.92097	0	19.5288	1	310.801	187.716	123.085	112.58	198.221	0	0	1	1	4	0	6	0	17	3	7	11	6	26.3256	1.54857	0	0	7	0	0	6	0	0	4	4	0	0	2.52187
320	Other polyphenols	O=Cc1ccc(OC)cc1	p-Anisaldehyde	136.15	----	--	-4.67217	2.17117	9.59449	-340.089	-5.74434	-20.1171	-4.67217	1.4	21.0183	1	317.9	212.655	105.244	246.92	70.9795	1	1	0	0	2	0	6	0	18	0	2	10	7	25.0587	1.39215	0	0	8	0	0	8	0	0	2	2	0	0	2.21847
321	Other polyphenols	O=Cc1cc(O)c(O)cc1	Protocatechuic aldehyde	138.122	----	D-	-4.69577	2.09325	-2.69692	-266.675	-7.2858	-19.3596	-4.69577	0	18.7268	1	299.034	173.28	125.754	140.837	158.197	1	1	0	0	3	0	6	0	16	2	5	10	6	24.0839	1.50524	0	0	7	0	0	6	0	0	3	3	0	0	2.38267
322	Other polyphenols	O=Cc1cc(OC)c(O)c(OC)c1	Syringaldehyde	182.175	----	--	-5.06384	0.738545	14.2692	-315.718	-6.09433	-23.0173	-5.06384	0.8	25.7159	1	375.94	282.466	93.4732	260.456	115.483	0	0	1	1	4	0	6	0	23	1	5	13	8	34.2933	1.49101	0	0	9	0	0	10	0	0	4	4	0	0	2.59693
323	Other polyphenols	O=Cc1cc(OC)c(O)cc1	Vanillin	152.149	----	--	-5.12514	3.02486	8.70559	-316.152	-6.81192	-22.7918	-5.12514	1.2	21.8203	1	334.062	231.877	102.185	227.677	106.385	1	1	0	0	3	0	6	0	19	1	4	11	7	27.9557	1.47135	0	0	8	0	0	8	0	0	3	3	0	0	2.41613
324	Other polyphenols	O=C([C@@](O)CO)c1cc(OC)c(O)cc1	2,3-Dihydroxy-1-guaiacylpropanone	212.201	AAR-	D-	-5.38521	1.8756	53.7876	-381.464	-7.36712	-25.3976	-5.38521	1.2	29.6115	1	403.587	272.719	130.869	227.194	176.393	0	0	1	2	5	0	6	0	27	3	8	15	9	40.5335	1.50124	0	0	10	0	0	12	0	0	5	5	0	0	2.51989
325	Other polyphenols	O=C(C)c1cc(OC)ccc1	3-Methoxyacetophenone	150.177	----	--	-4.90159	2.64617	-3.46124	-376.585	-5.99673	-19.5948	-4.90159	1	24.1119	1	348.888	225.457	123.431	299.57	49.3177	1	1	0	0	2	0	6	0	21	0	2	11	8	28.4901	1.35667	0	0	9	0	0	10	0	0	2	2	0	0	2.3716
326	Other polyphenols	O=C/C=C/c1cc(OC)c(O)cc1	Ferulaldehyde	178.187	----	--	-5.13336	1.67569	-1.83402	-329.558	-6.43624	-23.7529	-5.13336	0.2	26.6739	1	382.065	245.894	136.171	268.587	113.477	1	1	0	0	3	0	6	0	23	1	4	13	9	32.8485	1.42819	0	0	10	0	0	10	0	0	3	3	0	0	2.29924
327	Other polyphenols	O=C/C=C/c1cc(OC)c(O)c(OC)c1	Sinapaldehyde	208.213	--RR	--	-5.37891	2.02721	6.11076	-440.112	-6.57328	-25.1378	-5.37891	2.4	30.5695	1	431.419	305.086	126.333	307.011	124.408	0	0	1	2	4	0	6	0	27	1	5	15	10	39.3087	1.45588	0	0	11	0	0	12	0	0	4	4	0	0	2.50375
328	Other polyphenols	O=C1Oc2c(C(O)=C1)cccc2	4-Hydroxycoumarin	162.144	----	DD	-5.0471	1.9713	-5.52611	-306.346	-6.6202	-24.03	-5.0471	0	22.2468	1	320.828	165.902	154.926	211.481	109.347	1	1	0	0	2	0	6	0	18	1	3	12	8	26.2647	1.45915	0	0	9	0	0	6	0	0	3	3	0	0	2.04826
329	Other polyphenols	O=C1Oc2c(cccc2)C=C1	Coumarin	146.145	----	--	-4.76895	1.8747	10.6285	-298.653	-6.35973	-20.937	-4.76895	0	21.4448	1	310.914	154.069	156.845	244.941	65.9735	1	1	0	0	1	0	6	0	17	0	1	11	8	23.4478	1.37928	0	0	9	0	0	6	0	0	2	2	0	0	1.96889
330	Other polyphenols	O=C1Oc2c(cc(O)c(O)c2)C=C1	Esculetin	178.143	----	DD	-5.29934	2.31968	-6.78033	-296.454	-6.79497	-25.6722	-5.29934	0	23.0488	1	337.71	178.535	159.174	174.334	163.375	1	1	0	0	3	0	6	0	19	2	5	13	8	28.6715	1.50903	0	0	9	0	0	6	0	0	4	4	0	0	2.00744
331	Other polyphenols	O=C1Oc2c(cc(O[C@]3[C@](O)[C@@](O)[C@](O)[C@@](CO)O3)c(O)c2)C=C1	Esculin	340.284	--R-	DD	-6.81562	0.859649	86.0782	-517.362	-9.99056	-37.9777	-6.81562	1.21637	44.2867	1	515.635	326.805	188.83	233.985	281.65	0	0	3	5	8	0	6	0	40	5	13	24	13	61.7444	1.54361	0	0	15	0	0	16	0	0	9	9	0	0	1.62678
332	Other polyphenols	O=C1O[C@](C)Cc2c1c(O)ccc2	Mellein	178.187	----	--	-5.32101	1.53271	7.54493	-316.361	-7.71	-18.3094	-5.32101	0	26.6739	1	354.074	214.253	139.821	235.503	118.571	1	1	0	0	2	0	6	0	23	1	3	13	9	32.8485	1.42819	0	0	10	0	0	10	0	0	3	3	0	0	2.10507
333	Other polyphenols	O(C)c1c(O)cc2OC(=O)C=Cc2c1	Scopoletin	192.17	----	DD	-5.56987	1.91284	4.78904	-362.327	-7.87905	-28.3487	-5.56987	1.8	26.1423	1	370.443	236.383	134.06	260.102	110.341	1	1	0	0	3	0	6	0	22	1	4	14	9	32.8882	1.49492	0	0	10	0	0	8	0	0	4	4	0	0	1.99252
334	Other polyphenols	O=C1Oc2c(ccc(O)c2)C=C1	Umbelliferone	162.144	----	--	-4.90064	2.25368	-9.07914	-301.45	-6.46334	-20.957	-4.90064	0	22.2468	1	323.373	164.54	158.833	207.062	116.311	1	1	0	0	2	0	6	0	18	1	3	12	8	26.2647	1.45915	0	0	9	0	0	6	0	0	3	3	0	0	1.97512
335	Other polyphenols	O(C)c1c(O)cc(/C=C/C)cc1	2-Methoxy-5-prop-1-enylphenol	164.204	----	DD	-5.50341	2.02353	3.16035	-372.608	-7.00741	-27.6289	-5.50341	0	27.2055	1	386.994	260.933	126.062	319.476	67.518	1	1	0	0	2	0	6	0	24	1	3	12	10	31.8003	1.32501	0	0	10	0	0	12	0	0	2	2	0	0	2.33265
336	Other polyphenols	O=C(Oc1c(OC)cc(CC=C)cc1)C	Acetyl eugenol	206.241	----	--	-5.53212	1.35837	6.71475	-445.377	-7.17828	-22.0521	-5.53212	1.8	32.8611	1	440.785	286.141	154.644	330.961	109.823	1	0	0	1	2	0	6	0	29	0	2	15	11	39.804	1.37255	0	0	12	0	0	14	0	0	3	3	0	0	2.43336
337	Other polyphenols	O(C)c1ccc(/C=C/C)cc1	Anethole	148.205	----	--	-5.02756	1.96564	2.46714	-386.394	-6.35156	-21.6966	-5.02756	1.4	26.4035	1	376.422	249.298	127.124	354.685	21.7367	1	1	0	0	1	0	6	0	23	0	1	11	10	27.8031	1.20883	0	0	10	0	0	12	0	0	1	1	0	0	2.17179
338	Other polyphenols	O(C)c1ccc(CC=C)cc1	Estragole	148.205	----	--	-4.88115	2.8306	9.59402	-391.141	-5.20997	-20.9378	-4.88115	1	26.4035	1	372.213	250.118	122.096	314.415	57.7988	1	1	0	0	1	0	6	0	23	0	1	11	10	27.8031	1.20883	0	0	10	0	0	12	0	0	1	1	0	0	2.16923
339	Other polyphenols	O(C)c1c(O)ccc(CC=C)c1	Eugenol	164.204	----	--	-5.21635	2.8781	13.4657	-398.414	-6.84163	-22.8609	-5.21635	1.2	27.2055	1	379.986	266.435	113.551	288.508	91.4776	1	1	0	0	2	0	6	0	24	1	3	12	10	31.8003	1.32501	0	0	10	0	0	12	0	0	2	2	0	0	2.36295
340	Other polyphenols	O=C(C[C@@](O)CCCCC)CCc1cc(OC)c(O)cc1	[6]-Gingerol	294.391	----	DD	-6.95026	2.41356	-25.6057	-568.069	-9.15942	-35.8628	-6.95026	3.59965	50.4646	1	575.936	411.81	164.126	441.76	134.176	0	0	2	3	4	0	6	0	47	2	6	21	16	61.3674	1.30569	0	0	17	0	0	26	0	0	4	4	0	0	2.16238
341	Other polyphenols	O(C)c1c(O)cccc1	Guaiacol	124.139	----	DD	-4.74253	2.01009	5.03136	-264.236	-5.94495	-22.5942	-4.74253	0.6	19.2583	1	303.706	206.808	96.8981	249.905	53.8014	1	1	0	0	2	0	6	0	17	1	3	9	7	23.8354	1.40208	0	0	7	0	0	8	0	0	2	2	0	0	2.35456
342	Other polyphenols	O=C1c2c(C(=O)C=C1)cccc2	1,4-Naphtoquinone	158.156	--R-	--	-4.67265	0.919335	10.1139	-309.406	-7.02135	-16.6842	-4.67265	0	23.2048	1	321.197	149.985	171.212	236.401	84.7957	1	1	0	0	2	0	6	0	18	0	2	12	8	24.3296	1.35164	0	0	10	0	0	6	0	0	2	2	0	0	2.09393
343	Other polyphenols	O=C1c2c(O)cccc2C(=O)C=C1	Juglone	174.155	----	DD	-4.82224	1.824	0.352644	-307.725	-7.23126	-21.0613	-4.82224	0	24.0068	1	329.903	163.532	166.371	206.256	123.647	1	1	0	0	3	0	6	0	19	1	4	13	8	27.2267	1.43298	0	0	10	0	0	6	0	0	3	3	0	0	2.15758
344	Other polyphenols	O[C@@](CO)c1cc(O)c(O)cc1	3,4-Dihydroxyphenylglycol	170.164	AA--	DD	-5.50808	2.15428	12.9736	-299.93	-7.72616	-28.255	-5.50808	0.4	23.9559	1	341.17	214.494	126.676	168.025	173.145	0	0	2	2	4	0	6	0	22	4	8	12	8	32.8882	1.49492	0	0	8	0	0	10	0	0	4	4	0	0	2.42388
345	Other polyphenols	O(c1ccc(O)cc1)[C@@]1[C@@](O)[C@@](O)[C@@](O)[C@@](CO)O1	Arbutin	272.253	AA--	D-	-5.93479	2.26326	65.2971	-479.017	-11.4329	-26.7066	-5.93479	1	37.4027	1	444.988	290.372	154.616	244.164	200.824	0	0	2	4	7	0	6	0	35	5	12	19	11	52.8539	1.51011	0	0	12	0	0	16	0	0	7	7	0	0	1.91614
346	Other polyphenols	Oc1c(O)cccc1	Catechol	110.112	----	--	-4.14284	0.88775	-5.42386	-242.065	-6.22268	-16.1021	-4.14284	0	16.1648	1	268.625	153.193	115.431	174.594	94.0303	1	1	0	0	2	0	6	0	14	2	4	8	6	20.2834	1.44882	0	0	6	0	0	6	0	0	2	2	0	0	2.35703
347	Other polyphenols	O=C1Oc2c(-c3oc4c(c13)ccc(O)c4)ccc(O)c2	Coumestrol	268.224	----	--	-5.49379	1.05372	4.63647	-416.877	-8.365	-26.3691	-5.49379	0	35.7443	3	440.52	230.572	204.392	276.811	163.709	0	0	1	1	3	0	15	0	28	2	5	20	12	40.3929	1.4426	0	0	15	0	0	8	0	0	5	5	0	0	1.57848
348	Other polyphenols	Oc1ccccc1	Phenol	94.113	--R-	--	-4.00157	1.20909	-10.3484	-205.662	-5.38171	-11.7532	-4.00157	0	15.3628	1	255.271	139.87	115.401	206.95	48.3215	1	1	0	0	1	0	6	0	13	1	2	7	6	17.0862	1.31432	0	0	6	0	0	6	0	0	1	1	0	0	2.21494
349	Other polyphenols	O(c1cc(O)cc(O)c1)[C@]1[C@](O)[C@@](O)[C@](O)[C@@](CO)O1	Phlorin	288.252	A---	DD	-6.41633	2.69097	192.398	-434.582	-7.82116	-33.4365	-6.41633	0	38.2047	1	492.663	323.854	168.809	224.7	267.963	0	0	2	4	8	0	6	0	36	6	14	20	11	55.0978	1.53049	0	0	12	0	0	16	0	0	8	8	0	0	1.97135
350	Other polyphenols	Oc1c(O)cccc1O	Pyrogallol	126.111	----	DD	-4.44417	1.47216	-5.60338	-231.848	-7.26117	-20.8498	-4.44417	0	16.9668	1	279.257	165.919	113.337	144.37	134.887	1	1	0	0	3	0	6	0	15	3	6	9	6	22.8289	1.52193	0	0	6	0	0	6	0	0	3	3	0	0	2.47961
351	Other polyphenols	O=C(O)[C@@]12c3c(O)c(O)c(C(C)C)cc3CC[C@]1C(C)(C)CCC2	Carnosic acid	332.44	--R-	--	-6.31272	0.892661	-4.29365	-561.84	-9.56783	-29.3581	-6.31272	0.4	57.0782	1	543.569	372.858	170.712	370.199	173.371	0	0	4	4	4	0	6	0	52	4	8	24	19	67.3784	1.29574	0	0	20	0	0	28	0	0	4	4	0	0	2.02395
352	Other polyphenols	O=C1O[C@@]2c3c(c(O)c(O)c(C(C)C)c3)C31[C@](C(C)(C)CCC3)C2	Carnosol	330.424	--R-	--	-6.16944	2.09391	23.3535	-594.955	-6.97766	-28.5971	-6.16944	0.4	55.7446	1	531.55	366.772	164.778	354.895	176.655	0	0	2	2	3	0	6	0	50	2	5	24	19	65.5428	1.31086	0	0	20	0	0	26	0	0	4	4	0	0	1.776
353	Other polyphenols	Oc1c(C)ccc(C(C)C)c1	Carvacrol	150.221	----	--	-5.01614	2.84413	-22.5032	-393.174	-6.31768	-19.5458	-5.01614	0.4	27.7371	1	365.297	243.088	122.209	284.422	80.8748	1	1	0	0	1	0	6	0	25	1	2	11	10	29.5742	1.18297	0	0	10	0	0	14	0	0	1	1	0	0	2.43346
354	Other polyphenols	O=C1O[C@@]2[C@](O)c3c(c(O)c(O)c(C(C)C)c3)C31[C@@]2C(C)(C)CCC3	Epirosmanol	346.423	--R-	--	-6.41153	0.971489	43.9208	-540.707	-6.67139	-29.7394	-6.41153	0.4	56.5466	1	541.134	372.4	168.734	330.931	210.203	0	0	3	3	4	0	6	0	51	3	7	25	19	69.0341	1.35361	0	0	20	0	0	26	0	0	5	5	0	0	1.82102
355	Other polyphenols	O=Cc1c2[C@]3(C(=O)Oc2c(O)c(C(C)C)c1)[C@@](C=O)C(C)(C)CCC3	Rosmadial	344.407	----	--	-6.64816	1.14464	29.2713	-550.74	-5.34415	-26.6576	-6.64816	0.4	55.213	1	541.688	372.689	168.998	334.999	206.688	0	0	3	4	4	0	6	0	49	1	5	25	17	67.0335	1.36803	0	0	20	0	0	24	0	0	5	5	0	0	2.04728
356	Other polyphenols	O=C1O[C@@]2[C@@](O)c3c(c(O)c(O)c(C(C)C)c3)[C@]31[C@]2C(C)(C)CCC3	Rosmanol	346.423	----	--	-6.08588	1.06642	43.9116	-621.143	-8.15996	-30.0865	-6.08588	0.8	56.5466	1	531.397	351.623	179.774	320.726	210.671	0	0	3	3	4	0	6	0	51	3	7	25	19	69.0341	1.35361	0	0	20	0	0	26	0	0	5	5	0	0	1.82102
357	Other polyphenols	Oc1c(C(C)C)ccc(C)c1	Thymol	150.221	----	--	-4.97371	3.34515	-21.8038	-396.285	-5.59704	-20.279	-4.97371	0.8	27.7371	1	365.506	241.263	124.242	285.164	80.342	1	1	0	0	1	0	6	0	25	1	2	11	10	29.5742	1.18297	0	0	10	0	0	14	0	0	1	1	0	0	2.47608
358	Other polyphenols	O=C(OCCc1cc(O)c(O)cc1)C	3,4-DHPEA-AC	196.202	----	DD	-5.6436	3.37317	-36.3899	-337.44	-7.70578	-28.5837	-5.6436	1.36138	28.8095	1	411.668	252.589	159.078	271.534	140.133	1	1	0	0	3	0	6	0	26	2	5	14	9	37.9726	1.46048	0	0	10	0	0	12	0	0	4	4	0	0	2.15144
359	Other polyphenols	O=C(OCCc1cc(O)c(O)cc1)C[C@]1/C(=C/C)/[C@](O)OC=C1C(=O)OC	3,4-DHPEA-EA	378.377	----	DD	-7.73201	1.74839	-48.8627	-568.68	-8.7272	-41.6175	-7.73201	1.89104	54.5254	1	615.168	406.393	208.776	398.518	216.65	0	0	2	4	6	0	6	0	49	3	9	27	16	72.3027	1.47556	0	0	19	0	0	22	0	0	8	8	0	0	1.82779
360	Other polyphenols	O=C(OCCc1cc(O)c(O)cc1)C[C@](/C(/C=O)=C/C)CC=O	3,4-DHPEA-EDA	320.341	----	--	-6.84934	2.08713	-33.8889	-585.978	-10.1672	-35.5089	-6.84934	2.94784	48.0679	1	547.417	343.824	203.593	314.928	232.49	0	0	2	4	5	0	6	0	43	2	7	23	14	61.8942	1.4394	0	0	17	0	0	20	0	0	6	6	0	0	2.28095
361	Other polyphenols	O=C(OCCc1cc(O)c(O)cc1)C[C@]1/C(=C\C)/[C@](O[C@]2[C@](O)[C@@](O)[C@](O)[C@@](CO)O2)OC=C1C(=O)O	Demethyloleuropein	526.491	A---	DD	-9.83746	0.937653	-10.6886	-779.554	-15.3695	-61.6326	-9.83746	2.79792	72.6698	1	740.992	438.181	302.81	357.543	383.449	0	0	3	5	12	0	6	0	67	8	20	37	20	101.076	1.5086	0	0	24	0	0	30	0	0	13	13	0	0	1.59375
362	Other polyphenols	OCCc1cc(O)c(O)cc1	Hydroxytyrosol	154.165	----	D-	-5.1553	2.0855	-8.72553	-289.99	-7.08868	-20.6135	-5.1553	0	23.1539	1	337.637	220.201	117.436	201.965	135.672	1	1	0	0	3	0	6	0	21	3	6	11	8	30.2645	1.44117	0	0	8	0	0	10	0	0	3	3	0	0	2.31013
363	Other polyphenols	O(c1c(O)cc(CCO)cc1)[C@@]1[C@@](O)[C@@](O)[C@@](O)[C@@](CO)O1	Hydroxytyrosol 4-O-glucoside	316.306	A---	DD	-7.2124	2.3882	84.81	-536.687	-11.7229	-36.9313	-7.2124	1.8	44.3919	1	534.327	385.436	148.89	279.063	255.263	0	0	3	5	8	0	6	0	42	6	14	22	13	62.7358	1.49371	0	0	14	0	0	20	0	0	8	8	0	0	1.9234
364	Other polyphenols	O=C(OCCc1ccc(O)cc1)C[C@]1/C(=C\C)/[C@](O[C@]2[C@](O)[C@@](O)[C@](O)[C@@](CO)O2)OC=C1C(=O)OC	Ligstroside	524.519	----	DD	-9.01541	3.38415	18.9033	-781.763	-10.9189	-53.2096	-9.01541	0.671628	74.9614	1	748.044	477.604	270.44	467.461	280.583	0	0	3	5	10	0	6	0	69	5	15	37	21	102.372	1.48366	0	0	25	0	0	32	0	0	12	12	0	0	1.62193
365	Other polyphenols	O=C(OCCc1ccc(O)cc1)C[C@]1/C(=C\C)/[C@](O)OC=C1C(=O)OC	Ligstroside-aglycone	362.378	--R-	--	-7.40634	2.50202	-58.1098	-577.791	-8.91813	-36.099	-7.40634	1.8	53.7234	1	604.934	387.483	217.451	416.708	188.226	0	0	2	3	5	0	6	0	48	2	7	26	16	69.6086	1.45018	0	0	19	0	0	22	0	0	7	7	0	0	1.81896
366	Other polyphenols	O=C(OC1[C@@](O)CC(O)(C(=O)O)C[C@]1O)/C=C/c1cc(O)c(O)cc1	Oleoside 11-methylester	354.311	AA--	--	-7.18137	1.25691	-2.32062	-523.069	-11.7365	-39.1911	-7.18137	2.00871	47.3803	1	542.962	290.838	252.124	223.645	319.317	0	0	3	5	8	0	6	0	43	7	15	25	14	65.7414	1.52887	0	0	16	0	0	18	0	0	9	9	0	0	1.79484
367	Other polyphenols	O=C(OC)C[C@]1/C(=C/C)/[C@](O[C@@]2[C@](O)[C@@](O)[C@](O)[C@@](CO)O2)OC=C1C(=O)OC	Oleoside dimethylester	418.395	AA--	DD	-8.29317	2.76732	42.5394	-683.823	-9.63288	-50.4358	-8.29317	0.818581	57.8386	0	676.126	502.464	173.662	431.783	244.343	0	0	3	5	9	0	0	0	55	4	13	29	14	82.651	1.50274	0	0	18	0	0	26	0	0	11	11	0	0	2.17262
368	Other polyphenols	O=C(OCCc1cc(O)c(O)cc1)C[C@]1/C(=C\C)/[C@](O[C@]2[C@](O)[C@@](O)[C@](O)[C@@](CO)O2)OC=C1C(=O)OC	Oleuropein	540.518	--R-	--	-8.66415	1.52057	46.058	-784.324	-7.95778	-48.1183	-8.66415	1.80025	75.7634	1	726.482	454.012	272.47	390.876	335.606	0	0	3	5	11	0	6	0	70	6	17	38	21	104.848	1.49782	0	0	25	0	0	32	0	0	13	13	0	0	1.62101
369	Other polyphenols	O=C(OCCc1cc(O)c(O)cc1)C[C@]1/C(=C\C)/[C@](O)OC=C1C(=O)OC	Oleuropein-aglycone	378.377	----	D-	-7.4319	1.2963	-26.3286	-637.537	-5.95303	-37.7409	-7.4319	1.1856	54.5254	1	580.673	357.114	223.559	341.115	239.558	0	0	2	4	6	0	6	0	49	3	9	27	16	72.3027	1.47556	0	0	19	0	0	22	0	0	8	8	0	0	1.82779
370	Other polyphenols	O=C(OCCc1ccc(O)cc1)C	p-HPEA-AC	180.203	----	--	-5.36301	1.62631	-47.7937	-377.77	-7.86108	-24.6194	-5.36301	2.4	28.0075	1	401.182	246.595	154.587	306.398	94.7838	1	1	0	0	2	0	6	0	25	1	3	13	9	35.1027	1.40411	0	0	10	0	0	12	0	0	3	3	0	0	2.03934
371	Other polyphenols	O=C(OCCc1ccc(O)cc1)C[C@](/C(/C=O)=C\C)CC=O	p-HPEA-EDA	304.342	--R-	--	-6.99525	2.76282	-43.1903	-527.858	-8.59601	-37.7698	-6.99525	1.64447	47.2659	1	548.113	329.795	218.318	351.316	196.797	0	0	2	3	4	0	6	0	42	1	5	22	14	58.9423	1.40339	0	0	17	0	0	20	0	0	5	5	0	0	2.23949
372	Other polyphenols	OCCc1ccc(O)cc1	Tyrosol	138.166	A---	--	-4.72722	0.960089	-17.8057	-321.467	-7.69775	-20.6896	-4.72722	1.8	22.3519	1	331.211	215.813	115.397	236.271	94.9398	1	1	0	0	2	0	6	0	20	2	4	10	8	27.2193	1.36096	0	0	8	0	0	10	0	0	2	2	0	0	2.16951
373	Other polyphenols	O=C(O[C@@]1[C@@](O)[C@](O)[C@@](CO)O[C@]1O[C@]1[C@](C=C)[C@]2C(C(=O)OCC2)=CO1)c1c(O)cc(O)cc1-c1cc(O)ccc1	Amarogentin	586.546	--R-	--	-9.42058	2.76234	48.5352	-754.15	-6.4827	-52.8243	-9.42058	2.71713	81.4698	2	750.263	463.252	286.486	404.961	345.302	0	0	3	5	11	0	12	0	72	6	17	42	25	108.041	1.50057	0	0	29	0	0	30	0	0	13	13	0	0	1.34406
374	Phenolic acids	O=C(O)c1c(O)c(O)ccc1	2,3-Dihydroxybenzoic acid	154.121	AA--	--	-4.97251	1.42429	-22.7551	-262.496	-9.50697	-23.2794	-4.97251	0.8	19.5288	1	307.638	163.057	144.58	129.432	178.205	0	0	2	2	4	0	6	0	17	4	8	11	6	26.3256	1.54857	0	0	7	0	0	6	0	0	4	4	0	0	2.55773
375	Phenolic acids	O=C(O)c1c(O)cc(O)cc1	2,4-Dihydroxybenzoic acid	154.121	----	DD	-4.88866	2.52565	-39.5463	-239.785	-6.26492	-22.4246	-4.88866	0.8	19.5288	1	305.21	161.71	143.5	126.831	178.38	0	0	2	2	4	0	6	0	17	4	8	11	6	26.3256	1.54857	0	0	7	0	0	6	0	0	4	4	0	0	2.48386
376	Phenolic acids	O=C(O)c1c(O)cccc1O	2,6-Dihydroxybenzoic acid	154.121	----	DD	-5.02336	1.2251	-31.5769	-259.227	-8.86778	-24.1374	-5.02336	0	19.5288	1	301.39	165.373	136.017	135.011	166.379	0	0	2	2	4	0	6	0	17	4	8	11	6	26.3256	1.54857	0	0	7	0	0	6	0	0	4	4	0	0	2.60221
377	Phenolic acids	O=C(O)c1c(O)cccc1	2-Hydroxybenzoic acid	138.122	--R-	DD	-4.70319	0.863707	-18.3919	-262.465	-7.05243	-22.3719	-4.70319	0	18.7268	1	295.127	150.747	144.379	160.626	134.501	1	1	0	0	3	0	6	0	16	3	6	10	6	24.0839	1.50524	0	0	7	0	0	6	0	0	3	3	0	0	2.45222
378	Phenolic acids	O=C(O)c1cc(O)cc(O)c1	3,5-Dihydroxybenzoic acid	154.121	----	DD	-4.95738	1.43322	-56.2577	-270.639	-7.59593	-24.9833	-4.95738	0	19.5288	1	309.551	157.932	151.619	115.78	193.771	0	0	2	2	4	0	6	0	17	4	8	11	6	26.3256	1.54857	0	0	7	0	0	6	0	0	4	4	0	0	2.4735
379	Phenolic acids	O=C(O)c1cc(O)ccc1	3-Hydroxybenzoic acid	138.122	----	--	-4.84732	1.84841	-32.3043	-262.634	-7.04085	-21.7011	-4.84732	0	18.7268	1	296.165	147.119	149.046	151.339	144.826	1	1	0	0	3	0	6	0	16	3	6	10	6	24.0839	1.50524	0	0	7	0	0	6	0	0	3	3	0	0	2.37252
380	Phenolic acids	O=C(O)c1ccc(O)cc1	4-Hydroxybenzoic acid	138.122	----	DD	-4.77209	1.92896	-27.3797	-264.559	-7.65366	-23.0486	-4.77209	0	18.7268	1	293.938	145.825	148.113	149.999	143.939	1	1	0	0	3	0	6	0	16	3	6	10	6	24.0839	1.50524	0	0	7	0	0	6	0	0	3	3	0	0	2.31011
381	Phenolic acids	O=C(O)c1ccc(O[C@]2[C@](O)[C@@](O)[C@](O)[C@@](CO)O2)cc1	4-Hydroxybenzoic acid 4-O-glucoside	300.263	----	DD	-6.70096	3.25508	75.6518	-454.047	-8.59414	-37.0569	-6.70096	1.66658	39.9647	1	495.14	299.228	195.912	213.028	282.112	0	0	3	5	8	0	6	0	37	6	14	21	11	56.6441	1.53092	0	0	13	0	0	16	0	0	8	8	0	0	1.87804
382	Phenolic acids	O=C(O[C@]1[C@@](O)[C@](O)C[C@](O)(C(=O)O)C1)c1cc(O)c(O)c(O)c1	5-O-Galloylquinic acid	344.272	----	DD	-6.98836	1.30506	22.887	-466.441	-8.62526	-43.1391	-6.98836	1.01156	43.3287	1	499.933	270.589	229.344	159.723	340.21	0	0	3	5	9	0	6	0	40	8	17	24	12	62.3549	1.55887	0	0	14	0	0	16	0	0	10	10	0	0	2.02873
383	Phenolic acids	O=C(O)c1ccccc1	Benzoic acid	122.123	----	--	-4.55818	1.68258	-10.0551	-263.945	-6.39524	-20.1848	-4.55818	0	17.9248	1	283.579	137.278	146.302	187.665	95.9149	1	1	0	0	2	0	6	0	15	2	4	9	6	21.4421	1.42947	0	0	7	0	0	6	0	0	2	2	0	0	2.29061
384	Phenolic acids	O=C1Oc2c(O)c(O)cc3C(=O)Oc4c(O)c(O)cc1c4-c23	Ellagic acid	302.194	--R-	--	-5.61514	1.36071	9.37739	-376.6	-8.06644	-29.8562	-5.61514	0	35.0568	2	434.47	235.195	189.199	140.123	294.348	0	0	3	4	6	0	12	0	28	4	10	22	12	41.7932	1.49261	0	0	14	0	0	6	0	0	8	8	0	0	1.75706
385	Phenolic acids	O=C(O[C@@]1[C@](O)[C@@](O)[C@](Oc2c(O)c3OC(=O)c4c-5c(c(O)c(O)c4)OC(=O)c(c3-5)c2)OC1)C	Ellagic acid acetyl-arabinoside	476.346	--R-	--	-7.87872	1.00736	60.0723	-707.391	-11.4669	-46.7373	-7.87872	1.86013	58.0547	2	609.455	365.648	233.489	279.124	330.331	0	0	3	5	10	0	12	0	50	5	15	34	17	77.8484	1.55697	0	0	21	0	0	16	0	0	13	13	0	0	1.33463
386	Phenolic acids	O=C(O[C@]1[C@](O)[C@@](O)[C@](Oc2c(O)c3OC(=O)c4c-5c(c(O)c(O)c4)OC(=O)c(c3-5)c2)OC1)C	Ellagic acid acetyl-xyloside	476.346	--R-	DD	-8.45187	1.57123	58.0268	-541.663	-7.27743	-52.3362	-8.45187	3.6	58.0547	2	643.917	395.446	239.648	292.313	351.604	0	0	3	5	10	0	12	0	50	5	15	34	17	77.8484	1.55697	0	0	21	0	0	16	0	0	13	13	0	0	1.33463
387	Phenolic acids	O=C1Oc2c(O)c(O)cc3C(=O)Oc4c(O)c(O[C@]5[C@](O)[C@@](O)[C@@](O)CO5)cc1c4-c23	Ellagic acid arabinoside	434.309	----	D-	-7.38557	1.59401	93.9166	-526.568	-10.447	-36.9726	-7.38557	2.98399	52.3991	2	572.175	332.264	229.958	209.76	362.415	0	0	3	5	10	0	12	0	45	6	16	31	16	70.1003	1.55778	0	0	19	0	0	14	0	0	12	12	0	0	1.39344
388	Phenolic acids	O=C1Oc2c(O)c(O)cc3C(=O)Oc4c(O)c(O[C@]5[C@](O)[C@@](O)[C@](O)[C@@](CO)O5)cc1c4-c23	Ellagic acid glucoside	464.335	----	--	-7.7455	1.43645	106.793	-487.694	-6.43559	-38.546	-7.7455	1.30873	56.2947	2	622.932	378.704	233.414	217.814	405.119	0	0	3	5	11	0	12	0	49	7	18	33	17	76.5765	1.56279	0	0	20	0	0	16	0	0	13	13	0	0	1.38984
389	Phenolic acids	O=C(O)c1cc(O)c(O)c(O)c1	Gallic acid	170.12	----	--	-5.02651	1.79591	-32.6549	-262.061	-8.91817	-22.8726	-5.02651	0	20.3308	1	317.107	172.211	144.896	86.9102	230.197	0	0	2	3	5	0	6	0	18	5	10	12	6	28.2877	1.57154	0	0	7	0	0	6	0	0	5	5	0	0	2.57393
390	Phenolic acids	O=C(Oc1c(O)c(O)cc(C(=O)O)c1)c1cc(O)c(O)c(O)c1	Gallic acid 3-O-gallate	322.225	----	DD	-6.56757	2.77912	-20.5248	-402.666	-7.75423	-38.2775	-6.56757	0	38.5259	2	503.744	273.515	230.229	164.489	339.255	0	0	3	4	8	0	12	0	33	7	15	23	12	51.4134	1.55798	0	0	14	0	0	10	0	0	9	9	0	0	1.97103
391	Phenolic acids	O=C(O)c1cc(O)c(O[C@]2[C@](O)[C@@](O)[C@](O)[C@@](CO)O2)c(O)c1	Gallic acid 4-O-glucoside	332.261	----	--	-6.93853	2.2801	62.4995	-484.713	-11.5473	-38.9374	-6.93853	2.40049	41.5687	1	493.718	308.92	184.798	161.597	332.121	0	0	3	5	10	0	6	0	39	8	18	23	11	60.8057	1.55912	0	0	13	0	0	16	0	0	10	10	0	0	2.03042
392	Phenolic acids	O=C(OCC)c1cc(O)c(O)c(O)c1	Gallic acid ethyl ester	198.174	----	DD	-5.49198	1.13002	-6.20685	-371.908	-7.7869	-27.9556	-5.49198	0.4	26.5179	1	391.973	255.762	136.211	201.29	190.682	0	0	1	1	4	0	6	0	24	3	7	14	8	36.6809	1.52837	0	0	9	0	0	10	0	0	5	5	0	0	2.51057
393	Phenolic acids	O=C(O[C@]1[C@](O)[C@@](O)[C@](O)[C@@](CO)O1)c1cc(O)c(O)c(O)c1	Galloyl glucose	332.261	----	DD	-6.67387	1.53792	54.7263	-434.224	-8.6469	-37.4949	-6.67387	0	41.5687	1	522.767	332.816	189.951	186.014	336.753	0	0	3	5	9	0	6	0	39	7	16	23	11	60.8057	1.55912	0	0	13	0	0	16	0	0	10	10	0	0	1.97643
394	Phenolic acids	O=C(O)c1c(O)ccc(O)c1	Gentisic acid	154.121	AA--	DD	-5.11476	1.49838	-41.737	-261.313	-7.15816	-25.599	-5.11476	0	19.5288	1	308.46	162.009	146.452	123.801	184.659	0	0	2	2	4	0	6	0	17	4	8	11	6	26.3256	1.54857	0	0	7	0	0	6	0	0	4	4	0	0	2.51852
395	Phenolic acids	O=C(O[C@@]1O[C@]2[C@@](OC(=O)c3c(Oc4c(O)c(O)cc(C(=O)O[C@@]5O[C@]6[C@@](OC(=O)c7c(c(O)c(O)c(O)c7)-c7c(O)c(O)c(O)cc7C(=O)OC6)[C@@]6OC(=O)c7c(c(O)c(O)c(O)c7)-c7c(O)c(O)c(O)cc7C(=O)O[C@@]56)c4)c(O)c(O)c(O)c3-c3c(O)c(O)c(O)cc3C(=O)OC2)[C@@]2OC(=O)c3c(c(O)c(O)c(O)c3)-c3c(O)c(O)c(O)cc3C(=O)O[C@@]12)c1cc(Oc2c(O)c(O)c(O)c-3c2C(=O)O[C@]2[C@@]4OC(=O)c5c(c(O)c(O)c(O)c5)-c5c(O)c(O)c(O)cc5C(=O)O[C@]4[C@](OC(=O…	Rubusuaviin B	2805.91	AA--	--	1.08888	3.49311	1445.18	-882.35	106.345	168.845	1.08888	2.70328	332.379	15	2139.33	1208.63	925.281	556.941	1582.39	0	0	4	6	61	0	90	0	281	43	104	201	105	435.829	1.55099	0	0	123	0	0	80	0	0	78	78	0	0	0.573399
396	Phenolic acids	O=C(O)c1cc(O)c(O)cc1	Protocatechuic acid	154.121	----	--	-5.01565	1.92553	-27.4282	-261.777	-8.4866	-23.5088	-5.01565	0	19.5288	1	306.76	158.474	148.286	115.507	191.253	0	0	2	2	4	0	6	0	17	4	8	11	6	26.3256	1.54857	0	0	7	0	0	6	0	0	4	4	0	0	2.44067
397	Phenolic acids	O=C(O)c1cc(O)c(O[C@@]2[C@@](O)[C@@](O)[C@@](O)[C@@](CO)O2)cc1	Protocatechuic acid 4-O-glucoside	316.262	----	--	-6.71146	1.04554	63.3106	-496.649	-9.92216	-36.31	-6.71146	0.6	40.7667	1	497.631	306.402	191.229	210.807	286.825	0	0	3	5	9	0	6	0	38	7	16	22	11	58.7862	1.54701	0	0	13	0	0	16	0	0	9	9	0	0	1.95288
398	Phenolic acids	O=C1Oc2c(O)c(O)c3-c4c(O)c(O)c(O)cc4C(=O)OC[C@]4O[C@](O)[C@@]5OC(=O)c6c(c(O)c(O)c(O)c6)-c6c(O)c(O)c(O)cc6C(=O)O[C@@]5[C@@]4OC(=O)c4c(c(O)c(O)c(O)c4)-c4c(O)c(O)c5OC(=O)c3c2-c5c14	Punicalagin	1084.72	----	DD	-8.96262	1.19414	137.511	-782.218	-4.59754	-25.8767	-8.96262	0	127.21	6	1023.41	606.266	405.696	286.654	736.758	0	0	3	5	24	0	36	0	106	17	41	78	41	163.269	1.54027	0	0	48	0	0	28	0	0	30	30	0	0	1.05681
399	Phenolic acids	O=C(O[C@]1O/C=C/OC(=O)c2c(c(O)c3Oc4c(c(O)cc(C(=O)O[C@]5O[C@](CO)[C@]6[C@@](O)[C@]5OC(=O)c5c(c(O)c(O)c(O)c5)-c5c(O)c(O)c(O)cc5C(=O)O6)c4)Oc3c2)-c2c(O)c(O)c(O)cc2C(=O)OC[C@]2OC(=O)c3c(c(O)c(O)c(O)c3)-c3c(O)c(O)c(O)cc3C(=O)O[C@@]12)c1cc(Oc2c(O)c(O)c(O)c(c2C(=O)O)-c2c(O)c(O)c(O)cc2C(=O)O)c(O)c(O)c1	Sanguiin H-6	1871.28	----	--	-11.1398	4.90007	217.887	-760.385	51.8453	-51.9316	-11.1398	2.4499	222.031	10	1527.88	873.448	652.451	448.648	1079.23	0	0	4	6	41	0	60	0	188	31	72	134	70	291.757	1.5519	0	0	82	0	0	54	0	0	52	52	0	0	0.719733
400	Phenolic acids	O=C(O)c1cc(OC)c(O)c(OC)c1	Syringic acid	198.174	----	--	-5.51248	2.01485	-9.96072	-325.315	-8.47416	-24.4343	-5.51248	1.4	26.5179	1	386.212	278.291	107.921	244.122	142.09	0	0	1	1	5	0	6	0	24	3	8	14	8	36.6809	1.52837	0	0	9	0	0	10	0	0	5	5	0	0	2.65821
401	Phenolic acids	O=C(O)c1c(Oc2c(O)c3OC(=O)c4c-5c(c(O)c(O)c4)OC(=O)c(c3-5)c2)c(O)c(O)c(O)c1	Valoneic acid dilactone	470.298	----	--	-7.8347	2.98199	9.25103	-428.128	-5.01702	-43.1698	-7.8347	3.22763	54.0539	3	598.227	326.235	264.645	179.61	418.617	0	0	3	4	10	0	18	0	44	8	18	34	18	66.6513	1.5148	0	0	21	0	0	10	0	0	13	13	0	0	1.41838
402	Phenolic acids	O=C(O)c1cc(OC)c(O)cc1	Vanillic acid	168.148	----	DD	-5.22488	2.19747	-16.527	-286.153	-7.53742	-26.9785	-5.22488	0.6	22.6223	1	342.449	218.629	123.819	202.985	139.464	0	0	1	1	4	0	6	0	20	3	7	12	7	30.4386	1.52193	0	0	8	0	0	8	0	0	4	4	0	0	2.47512
403	Phenolic acids	O=C(O[C@]1[C@](O)[C@@](O)[C@](CO)O[C@@]1OC[C@@]1[C@@](O)[C@](O)[C@@](OC(=O)/C=C/c2cc(OC)c(O)cc2)[C@](OC(=O)/C=C/c2cc(OC)c(O)c(OC)c2)O1)/C=C/c1cc(OC)c(O)c(OC)c1	1,2'-Disinapoyl-2-feruloylgentiobiose	930.862	----	--	-11.3982	4.07056	128.177	-775.301	11.7597	-50.2487	-11.3982	3.48219	128.424	3	1167.59	812.854	354.739	762.542	405.051	0	0	3	5	19	0	18	0	116	8	27	66	39	175.011	1.50871	0	0	44	0	0	50	0	0	22	22	0	0	1.24504
404	Phenolic acids	O=C(O[C@@]1[C@@](O)[C@](O)[C@@](CO[C@]2[C@](OC(=O)/C=C/c3cc(OC)c(O)cc3)[C@@](O)[C@](O)[C@@](CO)O2)O[C@]1OC(=O)/C=C/c1cc(OC)c(O)cc1)/C=C/c1cc(OC)c(O)cc1	1,2,2'-Triferuloylgentiobiose	870.81	----	--	-10.3621	2.05594	135.447	-978.767	-6.29709	-37.9518	-10.3621	0.950589	120.632	3	1065.81	718.257	347.548	651.919	413.886	0	0	3	5	17	0	18	0	108	8	25	62	37	162.528	1.50489	0	0	42	0	0	46	0	0	20	20	0	0	1.22598
405	Phenolic acids	O=C(O[C@@]1[C@](O)[C@](O)[C@@](CO[C@@]2[C@](OC(=O)/C=C/c3cc(OC)c(O)c(OC)c3)[C@@](O)[C@@](O)[C@@](CO)O2)O[C@@]1OC(=O)/C=C/c1cc(OC)c(O)c(OC)c1)/C=C/c1cc(OC)c(O)c(OC)c1	1,2,2'-Trisinapoylgentiobiose	960.888	----	DD	-9.51118	2.74504	165.927	-923.967	-3.26549	-32.1384	-9.51118	4.41642	132.319	3	1124.43	825.084	299.347	709.743	414.688	0	0	3	5	20	0	18	0	120	8	28	68	40	181.229	1.51024	0	0	45	0	0	52	0	0	23	23	0	0	1.25627
406	Phenolic acids	O=C(O[C@@]1[C@@](O)[C@](O)[C@@](CO[C@]2[C@](O)[C@@](O)[C@](O)[C@@](CO)O2)O[C@]1OC(=O)/C=C/c1cc(OC)c(O)cc1)/C=C/c1cc(OC)c(O)cc1	1,2-Diferuloylgentiobiose	694.639	--R-	D-	-10.8824	2.19001	136.665	-811.698	-4.64105	-62.0968	-10.8824	3.16998	95.2921	2	886.026	615.552	270.475	569.404	316.623	0	0	3	5	15	0	12	0	87	8	23	49	28	131.628	1.51297	0	0	32	0	0	38	0	0	17	17	0	0	1.38225
407	Phenolic acids	O=C(O[C@@]1[C@@](O)[C@](O)[C@@](CO[C@]2[C@](O)[C@@](O)[C@](O)[C@@](CO)O2)O[C@@]1OC(=O)/C=C/c1cc(OC)c(O)c(OC)c1)/C=C/c1cc(OC)c(O)c(OC)c1	1,2-Disinapoylgentiobiose	754.691	----	--	-10.8665	2.4563	116.554	-897.958	-4.90724	-70.055	-10.8665	4.01695	103.083	2	895.994	627.294	268.7	498.759	397.235	0	0	3	5	17	0	12	0	95	8	25	53	30	143.975	1.51552	0	0	34	0	0	42	0	0	19	19	0	0	1.41343
408	Phenolic acids	O=C(O[C@@]1[C@@](O)[C@](O)[C@@](CO[C@]2[C@](OC(=O)/C=C/c3cc(OC)c(O)cc3)[C@@](O)[C@](O)[C@@](CO)O2)O[C@]1OC(=O)/C=C/c1cc(OC)c(O)c(OC)c1)/C=C/c1cc(OC)c(O)cc1	1-Sinapoyl-2,2'-diferuloylgentiobiose	900.836	A---	DD	-11.9172	1.96951	151.26	-910.355	-0.821026	-52.1466	-11.9172	2.59125	124.528	3	1092.08	731.352	360.726	651.915	440.163	0	0	3	5	18	0	18	0	112	8	26	64	38	168.778	1.50694	0	0	43	0	0	48	0	0	21	21	0	0	1.23957
409	Phenolic acids	O=C(O[C@@]1[C@](O)[C@@](O)[C@@](CO[C@]2[C@](O)[C@](O)[C@@](O)[C@@](CO)O2)O[C@@]1OC(=O)/C=C/c1cc(OC)c(O)c(OC)c1)/C=C/c1cc(OC)c(O)cc1	1-Sinapoyl-2-feruloylgentiobiose	724.665	----	DD	-11.0729	2.77926	144.33	-798.471	-1.04039	-63.5468	-11.0729	1.6911	99.1877	2	981.545	679.293	302.252	616.443	365.103	0	0	3	5	16	0	12	0	91	8	24	51	29	137.809	1.51438	0	0	33	0	0	40	0	0	18	18	0	0	1.39921
410	Phenolic acids	S(C[C@](NC(=O)CC[C@@](N)C(=O)O)C(=O)NCC(=O)O)c1c(O)c(O)c(SC[C@](NC(=O)CC[C@@](N)C(=O)O)C(=O)NCC(=O)O)cc1/C=C/C(=O)O[C@@](C(=O)O)[C@@](O)C(=O)O	2,5-di-S-Glutathionyl caftaric acid	922.852	----	DD	-12.4513	2.57105	-0.0742562	-820.813	8.04494	-60.1829	-12.4513	3.63613	115.327	1	1036.57	604.693	431.873	298.54	738.025	0	0	3	5	22	0	6	0	104	21	43	62	24	194.155	1.86687	0	0	33	0	0	42	0	6	27	21	0	2	3.39683
411	Phenolic acids	S(C[C@](NC(=O)CC[C@@](N)C(=O)O)C(=O)NCC(=O)O)c1c(O)c(O)ccc1/C=C/C(=O)O[C@@](C(=O)O)[C@@](O)C(=O)O	2-S-Glutathionyl caftaric acid	617.541	AA--	DD	-9.88107	1.48566	-23.5225	-741.029	-10.1567	-57.7975	-9.88107	4.09671	76.7134	1	857.005	498.837	358.168	268.727	588.277	0	0	3	5	15	0	6	0	69	14	29	42	17	125.706	1.82183	0	0	23	0	0	27	0	3	18	15	0	1	2.89667
412	Phenolic acids	O=C(OC[C@@]([C@@](CC[C@@](C)[C@@]1[C@]2(C)[C@]([C@]3[C@@]([C@]4(C)[C@@](CC3)CCCC4)CC2)CC1)C)C)/C=C/c1cc(OC)c(O)cc1	24-Methylcholestanol ferulate	578.878	----	--	-8.71754	3.30813	74.2398	-981.872	-2.64123	-46.2321	-8.71754	2.70386	108.762	1	847.68	616.438	231.242	685.641	162.039	0	0	2	3	3	0	6	0	100	1	4	42	37	117.201	1.17201	0	0	38	0	0	58	0	0	4	4	0	0	1.04081
413	Phenolic acids	O=C(O[C@@]1CC=2[C@@](C)([C@@]3[C@]([C@]4[C@@](C)([C@@]([C@@](CC[C@](C(C)C)C)C)CC4)CC3)CC=2)CC1)/C=C/c1cc(OC)c(O)cc1	24-Methylcholesterol ferulate	576.862	--R-	--	-9.36144	3.35288	96.4526	-828.449	5.25644	-43.9852	-9.36144	3.01818	107.428	1	858.668	607.462	251.206	663.71	194.958	0	0	2	3	3	0	6	0	98	1	4	42	37	115.608	1.17968	0	0	38	0	0	56	0	0	4	4	0	0	1.12126
414	Phenolic acids	O=C(O[C@@]1C[C@]2[C@@](C)([C@]3[C@]([C@@]4[C@@](C)([C@@]([C@@](CCC(C(C)C)=C)C)CC4)CC3)CC2)CC1)/C=C/c1cc(OC)c(O)cc1	24-Methylenecholestanol ferulate	576.862	----	--	-10.1365	2.2804	49.8061	-984.826	-3.72062	-50.2776	-10.1365	0.405311	107.428	1	841.14	561.669	279.47	628.422	212.717	0	0	2	3	3	0	6	0	98	1	4	42	37	115.608	1.17968	0	0	38	0	0	56	0	0	4	4	0	0	1.12115
415	Phenolic acids	O=C(O[C@@]1C[C@]2[C@@](C)([C@]3[C@]([C@@]4[C@@](C)([C@@]([C@@](CCC(C(C)C)=C)C)CC4)CC3)CC2)CC1)/C=C/c1cc(OC)c(O)cc1	24-Methyllathosterol ferulate	576.862	----	DD	-8.44929	1.57186	73.4472	-931.41	-5.03474	-31.02	-8.44929	2.05763	107.428	1	777.699	541.443	236.256	587.324	190.375	0	0	2	3	3	0	6	0	98	1	4	42	37	115.608	1.17968	0	0	38	0	0	56	0	0	4	4	0	0	1.12115
416	Phenolic acids	O=C(O[C@]1[C@](OC(=O)/C=C/c2cc(O)c(O)cc2)C[C@@](O)(C(=O)O)C[C@]1O)/C=C/c1cc(O)c(O)cc1	3,4-Dicaffeoylquinic acid	516.455	----	DD	-9.06938	1.71754	-20.2137	-659.912	-10.3578	-47.1616	-9.06938	2.26562	69.627	2	722.76	413.559	309.201	339.985	382.775	0	0	3	5	10	0	12	0	61	8	18	37	22	92.6199	1.51836	0	0	25	0	0	24	0	0	12	12	0	0	1.55038
417	Phenolic acids	O=C(O[C@@]1[C@](OC(=O)/C=C/c2cc(OC)c(O)cc2)C[C@@](O)(C(=O)O)C[C@]1O)/C=C/c1cc(OC)c(O)cc1	3,4-Diferuloylquinic acid	544.509	--R-	--	-9.59023	2.39621	0.494253	-720.085	-7.48221	-52.4675	-9.59023	3.82057	75.8142	2	791.726	489.272	302.454	450.24	341.486	0	0	3	5	10	0	12	0	67	6	16	39	24	100.421	1.49881	0	0	27	0	0	28	0	0	12	12	0	0	1.55368
418	Phenolic acids	O=C(O[C@]1C(O)[C@](OC(=O)/C=C/c2cc(O)c(O)cc2)CC(O)(C(=O)O)C1)/C=C/c1cc(O)c(O)cc1	3,5-Dicaffeoylquinic acid	516.455	--R-	DD	-9.32393	1.60102	5.24955	-676.09	-10.9092	-52.013	-9.32393	1.17239	69.627	2	740.993	399.349	341.645	336.754	404.24	0	0	3	5	10	0	12	0	61	8	18	37	22	92.6199	1.51836	0	0	25	0	0	24	0	0	12	12	0	0	1.51564
419	Phenolic acids	O=C(O[C@]1C(O)[C@](OC(=O)/C=C/c2cc(OC)c(O)cc2)CC(O)(C(=O)O)C1)/C=C/c1cc(OC)c(O)cc1	3,5-Diferuloylquinic acid	544.509	----	--	-9.41635	3.15108	18.2743	-733.064	-6.89235	-52.8854	-9.41635	2.25306	75.8142	2	760.607	434.158	326.449	416.334	344.273	0	0	3	5	10	0	12	0	67	6	16	39	24	100.421	1.49881	0	0	27	0	0	28	0	0	12	12	0	0	1.51767
420	Phenolic acids	O=C(O[C@]1[C@](O)[C@](O)C[C@@](O)(C(=O)O)C1)/C=C/c1cc(O)c(O)cc1	3-Caffeoylquinic acid	354.311	----	DD	-6.94499	1.6504	4.33439	-507.146	-12.3003	-36.2073	-6.94499	3	47.3803	1	551.971	300.06	251.911	218.309	333.662	0	0	3	5	8	0	6	0	43	7	15	25	14	65.7414	1.52887	0	0	16	0	0	18	0	0	9	9	0	0	1.83229
421	Phenolic acids	O=C(O[C@]1[C@](O)[C@](O)CC(O)(C(=O)O)C1)/C=C/c1cc(OC)c(O)cc1	3-Feruloylquinic acid	368.338	----	--	-7.4336	2.28955	10.8918	-608.293	-8.85846	-44.8432	-7.4336	2.71834	50.4739	1	583.77	369.697	214.073	310.791	272.979	0	0	3	5	8	0	6	0	46	6	14	26	15	69.6291	1.51368	0	0	17	0	0	20	0	0	9	9	0	0	1.8352
422	Phenolic acids	O=C(O[C@]1[C@@](O)[C@](O)C[C@](O)(C(=O)O)C1)/C=C/c1ccc(O)cc1	3-p-Coumaroylquinic acid	338.312	----	DD	-6.78246	3.36282	12.4295	-526.535	-10.6937	-37.1335	-6.78246	1	46.5783	1	528.866	281.538	247.328	250.552	278.314	0	0	3	5	7	0	6	0	42	6	13	24	14	63.4187	1.50997	0	0	16	0	0	18	0	0	8	8	0	0	1.81871
423	Phenolic acids	O=C(O[C@]1[C@@](O)[C@](O)C[C@](O)(C(=O)O)C1)/C=C/c1cc(OC)c(O)c(OC)c1	3-Sinapoylquinic acid	398.364	--R-	--	-7.35641	1.48287	19.3612	-545.912	-5.74826	-39.8607	-7.35641	2.2	54.3694	1	592.631	395.088	197.543	329.593	263.038	0	0	3	5	9	0	6	0	50	6	15	28	16	75.8074	1.51615	0	0	18	0	0	22	0	0	10	10	0	0	1.88219
424	Phenolic acids	O=C(O[C@@]1[C@](OC(=O)/C=C/c2cc(O)c(O)cc2)C[C@@](O)(C(=O)O)C[C@]1O)/C=C/c1cc(O)c(O)cc1	4,5-Dicaffeoylquinic acid	516.455	----	--	-8.57924	1.32286	-20.5872	-719.38	-13.5457	-48.4559	-8.57924	3.00016	69.627	2	768.354	401.509	366.845	354.788	413.566	0	0	3	5	10	0	12	0	61	8	18	37	22	92.6199	1.51836	0	0	25	0	0	24	0	0	12	12	0	0	1.55038
425	Phenolic acids	O=C(OC1[C@@](O)CC(O)(C(=O)O)C[C@]1O)/C=C/c1cc(O)c(O)cc1	4-Caffeoylquinic acid	354.311	----	--	-6.98063	3.43256	-2.99944	-510.735	-7.36925	-35.6173	-6.98063	2.26979	47.3803	1	566.27	330.488	235.782	272.442	293.828	0	0	3	5	8	0	6	0	43	7	15	25	14	65.7414	1.52887	0	0	16	0	0	18	0	0	9	9	0	0	1.79484
426	Phenolic acids	O=C(OC1[C@](O)CC(O)(C(=O)O)C[C@]1O)/C=C/c1cc(OC)c(O)cc1	4-Feruloylquinic acid	368.338	AA--	DD	-7.75438	1.41707	2.78192	-573.864	-10.1219	-40.6435	-7.75438	0.623801	50.4739	1	592.123	361.903	230.22	295.973	296.151	0	0	3	5	8	0	6	0	46	6	14	26	15	69.6291	1.51368	0	0	17	0	0	20	0	0	9	9	0	0	1.7989
427	Phenolic acids	O=C(OC1[C@](O)CC(O)(C(=O)O)C[C@]1O)/C=C/c1ccc(O)cc1	4-p-Coumaroylquinic acid	338.312	AA--	--	-7.29597	1.60342	2.96933	-539.838	-7.16383	-42.118	-7.29597	1.20455	46.5783	1	539.625	304.453	235.172	279.347	260.278	0	0	3	5	7	0	6	0	42	6	13	24	14	63.4187	1.50997	0	0	16	0	0	18	0	0	8	8	0	0	1.78058
428	Phenolic acids	O=C(OC1[C@](O)CC(O)(C(=O)O)C[C@]1O)/C=C/c1cc(OC)c(O)c(OC)c1	4-Sinapoylquinic acid	398.364	A---	DD	-7.3682	0.870242	18.8034	-570.931	-11.6705	-36.5905	-7.3682	0.419907	54.3694	1	619.759	405.081	214.678	337.548	282.212	0	0	3	5	9	0	6	0	50	6	15	28	16	75.8074	1.51615	0	0	18	0	0	22	0	0	10	10	0	0	1.84686
429	Phenolic acids	O=C(O)/C=C/c1cc(OC)c(O)c(-c2c(O)c(OC)cc(/C=C/C(=O)O)c2)c1	5-5'-Dehydrodiferulic acid	386.356	--R-	--	-7.27073	1.09842	-68.4672	-540.051	-8.35618	-35.1618	-7.27073	1.8	53.6183	2	658.012	406.99	246.379	375.986	282.026	0	0	3	5	8	0	12	0	46	6	14	28	18	68.5866	1.49101	0	0	20	0	0	18	0	0	8	8	0	0	2.13792
430	Phenolic acids	O=C(O)/C=C/c1cc(OC)c2O[C@@](c3cc(OC)c(O)cc3)[C@](C(=O)O)c2c1	5-8'-Benzofuran dehydrodiferulic acid	386.356	----	--	-7.49644	1.50521	-49.7681	-600.787	-9.22056	-38.552	-7.49644	0.6	53.6183	2	648.145	394.365	253.781	390.535	257.61	0	0	3	5	8	0	12	0	46	5	13	28	18	68.5866	1.49101	0	0	20	0	0	18	0	0	8	8	0	0	1.76084
431	Phenolic acids	O=C(O)/C(=C/c1cc(OC)c(O)cc1)/c1c(O)c(OC)cc(/C=C\C(=O)O)c1	5-8'-Dehydrodiferulic acid	386.356	----	--	-7.24164	1.66016	-39.8462	-595.961	-9.93909	-33.9403	-7.24164	2.28473	53.6183	2	619.387	393.449	225.939	389.176	230.212	0	0	3	5	8	0	12	0	46	6	14	28	18	68.5866	1.49101	0	0	20	0	0	18	0	0	8	8	0	0	2.08622
432	Phenolic acids	O=C(O[C@@]1[C@@](O)[C@@](O)C[C@](O)(C(=O)O)C1)/C=C/c1cc(O)c(O)cc1	5-Caffeoylquinic acid	354.311	--R-	--	-7.03171	2.61018	1.78946	-491.808	-7.8658	-36.7212	-7.03171	1.02475	47.3803	1	545.613	292.212	253.401	215.665	329.947	0	0	3	5	8	0	6	0	43	7	15	25	14	65.7414	1.52887	0	0	16	0	0	18	0	0	9	9	0	0	1.83229
433	Phenolic acids	O=C(O[C@]1[C@@](O)[C@](O)C[C@](O)(C(=O)O)C1)/C=C/c1cc(OC)c(O)cc1	5-Feruloylquinic acid	368.338	----	--	-7.32787	1.35654	8.83673	-521.531	-10.8605	-35.9602	-7.32787	1.71425	50.4739	1	582.44	352.064	230.376	308.153	274.287	0	0	3	5	8	0	6	0	46	6	14	26	15	69.6291	1.51368	0	0	17	0	0	20	0	0	9	9	0	0	1.8352
434	Phenolic acids	O=C(O[C@]1[C@](O)[C@](O)C[C@@](O)(C(=O)O)C1)/C=C\c1ccc(O)cc1	5-p-Coumaroylquinic acid	338.312	----	DD	-6.74846	2.62833	3.72826	-467.474	-9.93265	-39.3012	-6.74846	1.7816	46.5783	1	541.285	301.088	240.197	267.108	274.178	0	0	3	5	7	0	6	0	42	6	13	24	14	63.4187	1.50997	0	0	16	0	0	18	0	0	8	8	0	0	1.81871
435	Phenolic acids	O=C(O[C@]1[C@](O)[C@](O)C[C@@](O)(C(=O)O)C1)/C=C/c1cc(OC)c(O)c(OC)c1	5-Sinapoylquinic acid	398.364	----	--	-7.60228	1.20735	21.085	-545.747	-9.78142	-36.6479	-7.60228	1.71248	54.3694	1	590.709	399.657	191.052	339.246	251.463	0	0	3	5	9	0	6	0	50	6	15	28	16	75.8074	1.51615	0	0	18	0	0	22	0	0	10	10	0	0	1.88219
436	Phenolic acids	O=C(O)/C(/Oc1c(OC)cc(/C=C\C(=O)O)cc1)=C\c1cc(OC)c(O)cc1	8-O-4'-Dehydrodiferulic acid	386.356	AA--	--	-7.38014	2.15599	-27.1138	-580.53	-5.16726	-40.4224	-7.38014	1.59737	53.6183	2	637.596	390.583	247.013	416.401	221.195	0	0	4	6	7	0	12	0	46	5	12	28	18	68.5866	1.49101	0	0	20	0	0	18	0	0	8	8	0	0	1.89031
437	Phenolic acids	O=C(Nc1c(C(=O)O)cc(O)cc1)/C=C/c1cc(O)c(O)cc1	Avenanthramide 2c	315.281	--R-	--	-6.80255	2.17296	-78.4286	-438.728	-8.47004	-34.3925	-6.80255	2.39952	42.7403	2	544.091	281.295	262.797	272.116	271.975	0	0	3	5	6	0	12	0	36	6	12	23	14	58.5018	1.62505	0	0	16	0	0	13	0	1	7	6	0	0	1.74747
438	Phenolic acids	O=C(Nc1c(C(=O)O)cc(O)cc1)/C=C/c1cc(OC)c(O)cc1	Avenanthramide 2f	329.308	----	--	-6.94379	1.35218	-67.7493	-508.937	-8.97704	-36.6673	-6.94379	1.8	45.8339	2	581.316	348.65	232.666	352.297	229.019	0	0	3	5	6	0	12	0	39	5	11	24	15	62.5307	1.60335	0	0	17	0	0	15	0	1	7	6	0	0	1.75616
439	Phenolic acids	O=C(Nc1c(C(=O)O)cc(O)cc1)/C=C/c1ccc(O)cc1	Avenanthramide 2p	299.282	--R-	--	-6.52172	1.52097	-81.0086	-390.089	-4.85775	-34.4634	-6.52172	1.56565	41.9383	2	531.349	267.811	263.538	306.764	224.585	0	0	2	4	5	0	12	0	35	5	10	22	14	55.8095	1.59456	0	0	16	0	0	13	0	1	6	5	0	0	1.72666
440	Phenolic acids	O=C(Nc1c(C(=O)O)ccc(O)c1)/C=C/c1cc(O)c(O)cc1	Avenanthramide K	315.281	--R-	--	-6.65506	1.67165	-75.8179	-475.403	-9.23317	-31.8303	-6.65506	0.773061	42.7403	2	536.697	279.117	257.58	278.008	258.688	0	0	3	5	6	0	12	0	36	6	12	23	14	58.5018	1.62505	0	0	16	0	0	13	0	1	7	6	0	0	1.7607
441	Phenolic acids	O=C(O)/C=C/c1cc(O)c(O)cc1	Caffeic acid	180.159	----	DD	-5.19012	1.24971	-54.8102	-334.326	-8.88935	-28.3871	-5.19012	1.6	24.3823	1	362.275	184.457	177.818	163.423	198.852	0	0	2	2	4	0	6	0	21	4	8	13	8	31.7093	1.50997	0	0	9	0	0	8	0	0	4	4	0	0	2.24096
442	Phenolic acids	O=C(O)/C=C/c1cc(O)c(O[C@]2[C@](O)[C@@](O)[C@](O)[C@@](C(=O)O)O2)cc1	Caffeic acid 4-O-glucoside	356.283	A---	DD	-7.18457	1.43124	29.3053	-518.789	-11.2496	-39.736	-7.18457	0.0310549	45.0887	1	537.635	297.533	240.102	206.44	331.194	0	0	3	5	10	0	6	0	41	8	18	25	12	63.837	1.557	0	0	15	0	0	16	0	0	10	10	0	0	1.90637
443	Phenolic acids	O=C(OCC)/C=C/c1cc(O)c(O)cc1	Caffeic acid ethyl ester	208.213	----	DD	-5.63909	1.01864	-12.6771	-422.329	-7.66549	-29.2769	-5.63909	2.8	30.5695	1	417.606	241.223	176.383	238.268	179.338	1	1	0	0	3	0	6	0	27	2	5	15	10	39.3087	1.45588	0	0	11	0	0	12	0	0	4	4	0	0	2.18334
444	Phenolic acids	O=C(O)[C@](NC(=O)/C=C/c1cc(O)c(O)cc1)CC(=O)O	Caffeoyl aspartic acid	295.247	----	DD	-6.3151	1.49205	-119.692	-438.209	-7.62734	-33.4575	-6.3151	3.6	38.2623	1	508.309	242.634	265.676	197.053	311.256	0	0	2	4	7	0	6	0	34	7	14	21	10	57.1108	1.67973	0	0	13	0	0	13	0	1	8	7	0	0	2.31255
445	Phenolic acids	O=C(C(=O)/C=C/c1cc(O)c(O)cc1)[C@](O)[C@@](O)[C@](O)[C@](O)CO	Caffeoyl glucose	342.3	--R-	DD	-6.94778	1.91022	96.353	-550.279	-10.9091	-33.5581	-6.94778	3.2	45.6203	1	555.787	337.748	218.039	232.083	323.704	0	0	3	5	9	0	6	0	42	7	16	24	13	64.286	1.53062	0	0	15	0	0	18	0	0	9	9	0	0	2.44704
446	Phenolic acids	O=C(O[C@@](C(=O)O)[C@@](O)C(=O)O)/C=C/c1cc(O)c(O)cc1	Caffeoyl tartaric acid	312.23	AAR-	D-	-6.7895	1.60864	-24.9704	-469.023	-9.55826	-39.0293	-6.7895	0.829407	38.0995	1	501.024	230.131	270.894	159.621	341.403	0	0	3	5	8	0	6	0	34	7	15	22	10	53.3191	1.56821	0	0	13	0	0	12	0	0	9	9	0	0	2.39871
447	Phenolic acids	O=C(O[C@@](C(=O)O)[C@@](OC(=O)/C=C/c1cc(O)c(O)cc1)C(=O)O)/C=C/c1cc(O)c(O)cc1	Chicoric acid	474.374	----	DD	-8.82517	1.6522	-69.6103	-665.994	-15.2314	-53.2978	-8.82517	2.09251	60.3463	2	713.261	339.208	374.053	288.955	424.307	0	0	3	5	10	0	12	0	52	8	18	34	18	80.2372	1.54302	0	0	22	0	0	18	0	0	12	12	0	0	1.8352
448	Phenolic acids	O=C(O)/C=C/c1ccccc1	Cinnamic acid	148.161	----	--	-4.78372	2.88109	-37.9041	-338.879	-5.37521	-21.1381	-4.78372	1.6	22.7783	1	334.562	153.734	180.828	232.485	102.077	1	1	0	0	2	0	6	0	19	2	4	11	8	26.1813	1.37796	0	0	9	0	0	8	0	0	2	2	0	0	2.08223
449	Phenolic acids	O=C(O[C@@]1[C@@](O)[C@](O)[C@@](CO)O[C@]1O)/C=C/c1ccccc1	Cinnamoyl glucose	310.302	----	DD	-6.66105	1.7824	43.4645	-521.444	-7.99961	-35.4988	-6.66105	0.00268569	44.0163	1	547.035	322.614	224.421	317.507	229.529	0	0	3	5	6	0	6	0	40	4	10	22	13	59.5636	1.48909	0	0	15	0	0	18	0	0	7	7	0	0	1.78248
450	Phenolic acids	O=C(O)/C=C/c1cc(OC)c(O)cc1	Ferulic acid	194.186	----	--	-5.31039	2.1146	-40.7127	-379.114	-7.07548	-25.5558	-5.31039	0.6	27.4759	1	392.037	230.217	161.82	243.224	148.813	0	0	1	1	4	0	6	0	24	3	7	14	9	35.6005	1.48336	0	0	10	0	0	10	0	0	4	4	0	0	2.29853
451	Phenolic acids	O=C(O)/C=C/c1cc(OC)c(O[C@]2[C@](O)[C@@](O)[C@](O)[C@@](CO)O2)cc1	Ferulic acid 4-O-glucoside	356.327	--R-	DD	-7.18115	1.78002	48.6234	-533.179	-9.86332	-36.9567	-7.18115	3.6	48.7139	1	561.277	361.537	199.74	279.133	282.144	0	0	3	5	9	0	6	0	45	6	15	25	14	68.1655	1.51479	0	0	16	0	0	20	0	0	9	9	0	0	1.92654
452	Phenolic acids	O=C(O[C@@]1[C@@](O)[C@](O)[C@@](CO)O[C@]1O)/C=C/c1cc(OC)c(O)cc1	Feruloyl glucose	356.327	----	DD	-7.43388	1.72431	45.1856	-587.783	-8.20408	-39.2842	-7.43388	2.28955	48.7139	1	590.004	378.513	211.491	315.368	274.636	0	0	3	5	8	0	6	0	45	5	13	25	14	68.1655	1.51479	0	0	16	0	0	20	0	0	9	9	0	0	1.78932
453	Phenolic acids	O=C(O[C@](C(=O)O)[C@](O)C(=O)O)/C=C/c1cc(OC)c(O)cc1	Feruloyl tartaric acid	326.257	----	--	-6.75163	2.45559	-15.5435	-493.56	-11.1771	-35.6466	-6.75163	0.109805	41.1931	1	545.078	303.516	241.561	252.475	292.602	0	0	3	5	8	0	6	0	37	6	14	23	11	57.6145	1.55715	0	0	14	0	0	14	0	0	9	9	0	0	2.42348
454	Phenolic acids	O=C(O)/C(/O)=C/c1cc(O)c(O)cc1	Hydroxycaffeic acid	196.158	----	DD	-5.28514	1.43864	-17.3676	-314.277	-9.83172	-26.3105	-5.28514	1.6	25.1843	1	370.893	198.201	172.692	146.5	224.393	0	0	2	3	5	0	6	0	22	5	10	14	8	33.9685	1.54402	0	0	9	0	0	8	0	0	5	5	0	0	2.35213
455	Phenolic acids	O=C(O)/C=C/c1cc(O)c(OC)cc1	Isoferulic acid	194.186	----	DD	-5.59645	1.66041	-42.62	-361.424	-7.31081	-30.9616	-5.59645	2.2	27.4759	1	395.708	231.395	164.313	240.088	155.62	0	0	1	1	4	0	6	0	24	3	7	14	9	35.6005	1.48336	0	0	10	0	0	10	0	0	4	4	0	0	2.26597
456	Phenolic acids	O=C(O)/C=C/c1cc(O)ccc1	m-Coumaric acid	164.16	----	DD	-5.03076	1.42826	-59.4963	-341.195	-6.39224	-26.7759	-5.03076	1.6	23.5803	1	349.341	170.801	178.539	196.443	152.898	1	1	0	0	3	0	6	0	20	3	6	12	8	29.1544	1.45772	0	0	9	0	0	8	0	0	3	3	0	0	2.17079
457	Phenolic acids	O=C(O)/C=C/c1c(O)cccc1	o-Coumaric acid	164.16	----	DD	-5.17105	3.30859	-41.1971	-333.361	-6.98242	-24.4389	-5.17105	3.2	23.5803	1	347.08	179.887	167.192	205.993	141.087	1	1	0	0	3	0	6	0	20	3	6	12	8	29.1544	1.45772	0	0	9	0	0	8	0	0	3	3	0	0	2.23112
458	Phenolic acids	O=C(O)/C=C/c1ccc(O)cc1	p-Coumaric acid	164.16	----	--	-4.95534	2.96252	-55.4963	-341.454	-6.07995	-22.5215	-4.95534	1.6	23.5803	1	353.262	168.271	184.991	202.225	151.037	1	1	0	0	3	0	6	0	20	3	6	12	8	29.1544	1.45772	0	0	9	0	0	8	0	0	3	3	0	0	2.12151
459	Phenolic acids	O=C(O)/C=C/c1ccc(O[C@]2[C@](O)[C@@](O)[C@](O)[C@@](CO)O2)cc1	p-Coumaric acid 4-O-glucoside	326.301	----	--	-6.7723	1.5937	39.7629	-536.661	-9.92401	-35.0427	-6.7723	2.4	44.8183	1	549.811	327.417	222.394	268.357	281.454	0	0	3	5	8	0	6	0	41	6	14	23	13	61.9976	1.51214	0	0	15	0	0	18	0	0	8	8	0	0	1.79054
460	Phenolic acids	O=C(OCC)/C=C/c1ccc(O)cc1	p-Coumaric acid ethyl ester	192.214	----	--	-5.21627	2.6824	-16.3233	-352.162	-6.33718	-25.3567	-5.21627	2	29.7675	1	421.289	235.769	185.52	285.68	135.609	1	1	0	0	2	0	6	0	26	1	3	14	10	36.3832	1.39936	0	0	11	0	0	12	0	0	3	3	0	0	2.08307
461	Phenolic acids	O=C(O[C@@]1[C@](O)[C@](O)[C@@](O)[C@@](CO)O1)/C=C/c1ccc(O)cc1	p-Coumaroyl glucose	326.301	AA--	DD	-6.88173	1.76585	52.6047	-524.767	-10.6783	-39.2882	-6.88173	3.11743	44.8183	1	544.881	319.033	225.848	263.645	281.236	0	0	3	5	7	0	6	0	41	5	12	23	13	61.9976	1.51214	0	0	15	0	0	18	0	0	8	8	0	0	1.76349
462	Phenolic acids	O=C(O)[C@](O)C(=O)/C=C/c1ccc(O)cc1	p-Coumaroyl glycolic acid	222.196	--R-	DD	-5.74442	2.33465	6.96142	-384.511	-9.29921	-32.9418	-5.74442	2.4	30.0379	1	432.726	212.204	220.522	204.981	227.745	0	0	2	4	5	0	6	0	26	4	9	16	9	39.3288	1.51264	0	0	11	0	0	10	0	0	5	5	0	0	2.20324
463	Phenolic acids	O=C(O)C(O)(C(=O)/C=C/c1ccc(O)cc1)CC(=O)O	p-Coumaroyl malic acid	280.232	--R-	DD	-6.56478	2.65806	-59.502	-420.87	-10.6303	-39.2259	-6.56478	1.8	36.4955	1	474.961	224.352	250.608	212.192	262.768	0	0	2	4	7	0	6	0	32	6	13	20	10	49.2232	1.53823	0	0	13	0	0	12	0	0	7	7	0	0	2.48702
464	Phenolic acids	O=C(O[C@@](C(=O)O)[C@@](O)C(=O)O)/C=C/c1ccc(O)cc1	p-Coumaroyl tartaric acid	296.231	--R-	DD	-7.0658	1.9284	-28.7481	-445.299	-10.0093	-40.0931	-7.0658	0.800049	37.2975	1	512.609	245.603	267.006	200.752	311.857	0	0	2	4	7	0	6	0	33	6	13	21	10	51.3397	1.55575	0	0	13	0	0	12	0	0	8	8	0	0	2.35418
465	Phenolic acids	O=C(Oc1ccc(C[C@](N)C(=O)O)cc1)/C=C/c1ccc(O)cc1	p-Coumaroyl tyrosine	327.336	AAR-	--	-7.10947	1.90328	16.05	-590.67	-10.0185	-38.9483	-7.10947	2.25578	48.1255	2	556.585	283.424	273.161	315.563	241.022	0	0	3	5	5	0	12	0	41	4	9	24	16	63.5045	1.54889	0	0	18	0	0	17	0	1	6	5	0	0	1.57836
466	Phenolic acids	O=C(OC1[C@](O)CC(O)(C(=O)O)C[C@]1O)/C=C/c1ccc(O)cc1	p-Coumaroylquinic acid	338.312	----	DD	-6.81522	3.34884	-12.599	-476.947	-7.38716	-37.7144	-6.81522	2.19844	46.5783	1	566.034	332.715	233.319	295.71	270.325	0	0	3	5	7	0	6	0	42	6	13	24	14	63.4187	1.50997	0	0	16	0	0	18	0	0	8	8	0	0	1.78058
467	Phenolic acids	O=C(O[C@@](C(=O)O)Cc1cc(O)c(O)cc1)/C=C/c1cc(O)c(O)cc1	Rosmarinic acid	360.318	--R-	DD	-7.99315	3.09059	-41.735	-463.824	-9.31703	-46.3175	-7.99315	4.69128e-05	48.7647	2	596.683	325.022	271.662	290.895	305.789	0	0	3	5	7	0	12	0	42	6	13	26	16	63.4187	1.50997	0	0	18	0	0	16	0	0	8	8	0	0	1.74394
468	Phenolic acids	O=C(O[C@@]1C[C@]2[C@@](C)([C@@]3C([C@]4[C@@](C)([C@@]([C@@](CC[C@](C(C)C)CC)C)CC4)CC3)=CC2)CC1)/C=C/c1cc(OC)c(O)cc1	Schottenol ferulate	590.889	----	--	-9.23279	3.34489	75.4536	-857.461	0.476323	-42.1428	-9.23279	1.69356	110.522	1	870.252	641.81	228.443	695.469	174.783	0	0	2	3	3	0	6	0	101	1	4	43	38	118.586	1.17412	0	0	39	0	0	58	0	0	4	4	0	0	1.12165
469	Phenolic acids	O=C(O)/C=C/c1cc(OC)c(O)c(OC)c1	Sinapic acid	224.212	--R-	--	-5.64895	2.32908	-35.8894	-434.248	-7.10011	-29.4976	-5.64895	1.2	31.3715	1	444.455	306.745	137.71	289.306	155.149	0	0	1	2	5	0	6	0	28	3	8	16	10	41.923	1.49725	0	0	11	0	0	12	0	0	5	5	0	0	2.49746
470	Phenolic acids	O=C(OCC[N+](C)(C)C)/C=C/c1cc(OC)c(O)c(OC)c1	Sinapine	310.37	--R-	--	-6.86985	0.987821	68.2965	-541.143	-9.48754	-36.0957	-6.86985	1.6	49.273	1	593.1	478.653	114.447	429.313	163.788	0	0	2	3	4	0	6	1	46	1	5	22	15	68.4351	1.48772	0	0	16	0	0	24	0	1	6	5	0	0	2.3143
471	Phenolic acids	O=C(O[C@@]1CC=2[C@@](C)([C@@]3[C@]([C@]4[C@@](C)([C@@]([C@@](CC[C@](C(C)C)CC)C)CC4)CC3)CC=2)CC1)/C=C/c1cc(OC)c(O)cc1	Sitosterol ferulate	590.889	----	--	-9.53569	2.13659	78.1507	-990.204	-2.23282	-40.5252	-9.53569	4.50922	110.522	1	909.984	664.012	245.972	728.526	181.458	0	0	2	3	3	0	6	0	101	1	4	43	38	118.586	1.17412	0	0	39	0	0	58	0	0	4	4	0	0	1.12165
472	Phenolic acids	O=C(O[C@@]1C[C@]2[C@@](C)([C@@]3[C@]([C@@]4[C@@](C)([C@@]([C@@](CC[C@](C(C)C)CC)C)CC4)CC3)CC2)CC1)/C=C/c1cc(OC)c(O)cc1	Stigmastanol ferulate	592.905	--R-	--	-9.73154	2.1799	87.0567	-850.304	-6.34523	-43.035	-9.73154	1.40514	111.856	1	891.779	630.914	260.866	685.559	206.221	0	0	2	3	3	0	6	0	103	1	4	43	38	120.165	1.16665	0	0	39	0	0	60	0	0	4	4	0	0	1.12151
473	Phenolic acids	O=C(O[C@]1[C@](O[C@]2[C@](O)[C@](O)[C@@](O)[C@](C)O2)[C@@](O)[C@](OCCc2cc(O)c(O)cc2)O[C@@]1CO)/C=C/c1cc(O)c(O)cc1	Verbascoside	624.592	--R-	DD	-10.0357	1.56596	113.072	-784.896	-8.32965	-59.6071	-10.0357	0.600005	87.0745	2	882.899	548.624	334.275	464.131	418.767	0	0	3	5	14	0	12	0	80	9	23	44	26	120.152	1.5019	0	0	29	0	0	36	0	0	15	15	0	0	1.4204
474	Phenolic acids	O=C(O)Cc1cc(O)c(O)cc1	3,4-Dihydroxyphenylacetic acid	168.148	----	DD	-5.34738	2.15332	-42.6708	-293.586	-8.43799	-26.566	-5.34738	1.6	22.6223	1	340.197	193.278	146.92	150.646	189.551	0	0	2	2	4	0	6	0	20	4	8	12	7	30.4386	1.52193	0	0	8	0	0	8	0	0	4	4	0	0	2.33275
475	Phenolic acids	O=C(O)Cc1ccc(O)cc1	4-Hydroxyphenylacetic acid	152.149	AA--	DD	-5.11797	1.56604	-47.3573	-301.914	-7.14888	-25.8137	-5.11797	1.2	21.8203	1	326.932	174.219	152.714	181.252	145.68	1	1	0	0	3	0	6	0	19	3	6	11	7	27.9557	1.47135	0	0	8	0	0	8	0	0	3	3	0	0	2.20546
476	Phenolic acids	O=C(O)Cc1cc(OC)c(O)cc1	Homovanillic acid	182.175	----	DD	-5.19719	2.10267	-30.5722	-348.009	-6.89785	-24.2936	-5.19719	2.2	25.7159	1	374.213	245.19	129.023	223.131	151.082	0	0	1	1	4	0	6	0	23	3	7	13	8	34.2933	1.49101	0	0	9	0	0	10	0	0	4	4	0	0	2.38277
477	Phenolic acids	O=C(O)Cc1cc(OC)c(OC)cc1	Homoveratric acid	196.202	----	--	-5.42424	2.07081	-20.7706	-395.483	-6.86218	-24.226	-5.42424	2.2	28.8095	1	409.916	298.444	111.472	300.076	109.84	0	0	1	2	4	0	6	0	26	2	6	14	9	37.9726	1.46048	0	0	10	0	0	12	0	0	4	4	0	0	2.41962
478	Phenolic acids	O=C(O)[C@](OC)c1ccccc1	Methoxyphenylacetic acid	166.176	--R-	DD	-4.94267	2.88554	41.3454	-358.072	-6.5613	-21.9798	-4.94267	0.4	24.9139	1	357.433	220.331	137.102	253.518	103.915	1	1	0	0	3	0	6	0	22	2	5	12	8	31.604	1.43655	0	0	9	0	0	10	0	0	3	3	0	0	2.4298
479	Phenolic acids	O=C(O)CCc1ccc(O)cc1	Dihydro-p-coumaric acid	166.176	--R-	--	-5.19543	1.3674	-72.7532	-336.869	-7.1883	-25.4188	-5.19543	1.8	24.9139	1	354.118	200.126	153.991	216.269	137.849	1	1	0	0	3	0	6	0	22	3	6	12	8	31.604	1.43655	0	0	9	0	0	10	0	0	3	3	0	0	2.11514
480	Phenolic acids	O=C(O)CCc1cc(O)c(O)cc1	Dihydrocaffeic acid	182.175	----	--	-5.32714	0.95075	-61.2248	-340.574	-9.3589	-25.2226	-5.32714	2	25.7159	1	366.36	209.404	156.955	181.109	185.251	0	0	2	2	4	0	6	0	23	4	8	13	8	34.2933	1.49101	0	0	9	0	0	10	0	0	4	4	0	0	2.23568
481	Stilbenes	Oc1cc(O)cc(/C=C/c2cc3[C@@](c4cc(O)cc(O)c4)[C@](c4ccc(O)cc4)Oc3cc2)c1	d-Viniferin	454.478	----	DD	-8.15877	1.66301	-44.9512	-622.708	-6.09229	-44.9159	-8.15877	2.8	68.7614	4	742.379	411.615	330.764	487.667	254.712	0	0	4	6	6	0	24	0	56	5	11	34	28	76.9887	1.3748	0	0	28	0	0	22	0	0	6	6	0	0	1.26217
482	Stilbenes	Oc1cc(O)cc([C@]2[C@](c3ccc(O)cc3)Oc3c2c(/C=C/c2ccc(O)cc2)cc(O)c3)c1	e-Viniferin	454.478	----	DD	-7.79895	1.22498	-47.6298	-607.97	-10.1847	-40.499	-7.79895	2.00943	68.7614	4	691.203	395.427	295.776	449.145	242.058	0	0	4	6	6	0	24	0	56	5	11	34	28	76.9887	1.3748	0	0	28	0	0	22	0	0	6	6	0	0	1.35216
483	Stilbenes	Oc1c2[C@@](c3ccc(O)cc3)[C@@]3c4c(c(O)cc(O)c4)[C@@](c4ccc(O)cc4)[C@@]3c2cc(O)c1	Pallidol	454.478	----	--	-7.39737	2.41762	-42.2637	-663.416	-10.9171	-31.2415	-7.39737	0.8	68.7614	4	676.281	410.859	265.422	414.33	261.951	0	0	4	5	6	0	24	0	56	6	12	34	28	76.9887	1.3748	0	0	28	0	0	22	0	0	6	6	0	0	1.40856
484	Stilbenes	Oc1c(O)ccc(/C=C/c2cc(O)cc(O)c2)c1	Piceatannol	244.246	----	--	-5.90205	1.86079	-42.7459	-413.912	-7.98924	-26.9943	-5.90205	2	35.8495	2	470.61	267.372	203.238	280.323	190.287	0	0	2	2	4	0	12	0	30	4	8	18	14	42.8842	1.42947	0	0	14	0	0	12	0	0	4	4	0	0	1.72137
485	Stilbenes	O(c1c(O)ccc(/C=C/c2cc(O)cc(O)c2)c1)[C@]1[C@](O)[C@@](O)[C@](O)[C@@](CO)O1	Piceatannol 3-O-glucoside	406.387	A-R-	D-	-7.83766	1.57277	44.16	-630.755	-11.2622	-38.1719	-7.83766	2	57.0874	2	640.965	385.741	255.224	316.116	324.849	0	0	3	5	9	0	12	0	51	7	16	29	19	76.2183	1.49448	0	0	20	0	0	22	0	0	9	9	0	0	1.51694
486	Stilbenes	Oc1cc(O)cc(/C=C/c2ccccc2)c1	Pinosylvin	212.248	----	DD	-5.51108	0.773254	-28.6792	-449.338	-8.48847	-26.198	-5.51108	2.4	34.2455	2	441.272	241.36	199.913	344.639	96.6336	0	0	1	1	2	0	12	0	28	2	4	16	14	36.2834	1.29584	0	0	14	0	0	12	0	0	2	2	0	0	1.69198
487	Stilbenes	O(C)c1cc(OC)cc(/C=C/c2ccc(O)cc2)c1	Pterostilbene	256.301	--R-	--	-5.93019	1.5605	-25.4948	-554.313	-8.77061	-28.4259	-5.93019	1	41.2347	2	522.901	349.81	173.091	456.81	66.0912	0	0	1	2	3	0	12	0	35	1	4	19	16	46.77	1.33629	0	0	16	0	0	16	0	0	3	3	0	0	1.72752
488	Stilbenes	Oc1cc(O)cc(/C=C/c2ccc(O)cc2)c1	Resveratrol	228.247	----	DD	-5.5845	1.05984	-45.4541	-426.601	-7.66368	-26.9457	-5.5845	2	35.0475	2	454.394	253.928	200.466	308.633	145.761	1	1	0	0	3	0	12	0	29	3	6	17	14	39.804	1.37255	0	0	14	0	0	12	0	0	3	3	0	0	1.68307
489	Stilbenes	O(c1cc(O)cc(/C=C/c2ccc(O)cc2)c1)[C@]1[C@](O)[C@@](O)[C@](O)[C@@](CO)O1	Resveratrol 3-O-glucoside	390.388	--R-	D-	-7.68879	0.990592	45.0512	-658.634	-12.9672	-38.453	-7.68879	1.8	56.2854	2	629.017	373.159	255.858	347.662	281.355	0	0	3	5	8	0	12	0	50	6	14	28	19	73.6468	1.47294	0	0	20	0	0	22	0	0	8	8	0	0	1.4973
490	Stilbenes	O(c1cc(O)cc(/C=C/c2ccc(O)cc2)c1)[C@]1[C@](O)[C@@](O)[C@](O)[C@@](CO)O1	Resveratrol 4-O-glucoside	390.388	----	--	-7.09539	2.38253	49.1166	-486.993	-3.6456	-37.3133	-7.09539	2.4	56.2854	2	630.247	369.047	261.199	366.586	263.661	0	0	3	5	8	0	12	0	50	6	14	28	19	73.6468	1.47294	0	0	20	0	0	22	0	0	8	8	0	0	1.4973
*, -, No interaction; A, Side-chain hydrogen bond acceptor; D, Side-chain hydrogen bond donor; R, Arene interaction
[truncated: 301 more columns]

## Sheet: Table S11
Table S11 Results for molecular docking simulation of T2R46 and 68 known ligands of T2R46.
mseq	SMILES	Compound	Molecular weight (g/mol)	Molecular Docking										Descriptors
				Amino acid residue*		Binding energy score (kcal/mol)	rmsd_refine	E_conf	E_place	E_score1	E_refine	E_score2	E_orig	apol	arorings	ASA	ASA+	ASA-	ASA_H	ASA_P	ast_fraglike	ast_fraglike_ext	ast_violation	ast_violation_ext	a_acc	a_acid	a_aro	a_base	a_count	a_don	a_donacc	a_heavy	a_hyd	a_IC	a_ICM	a_nB	a_nBr	a_nC	a_nCl	a_nF	a_nH	a_nI	a_nN	a_nNO	a_nO	a_nP	a_nS	balabanJ	BCUT_PEOE_0
				W88	E265
1	O(C)c1cc2c([C@@](O)[C@]3N4C[C@](C=C)[C@@](C3)CC4)ccnc2cc1	Quinine	324.424	----	--	-6.83439	2.50633	67.5335	-638.795	-9.05456	-32.3978	-6.83439	1.87406	55.007	2	558.425	415.077	140.847	451.771	106.654	0	0	3	4	4	0	10	0	48	1	5	24	20	67.6005	1.40834	0	0	20	0	0	24	0	2	4	2	0	0	1.46342	-2.90709
2	O=C1[C@@](C)[C@]2[C@](O1)C1=C(C)[C@@]3[C@]45C(C)=C[C@@]([C@]4[C@](O)(C)CC[C@]4[C@](C)C(=O)O[C@]54)[C@@]3[C@]1[C@](O)(C)CC2	Absinthin	496.644	----	--	-7.84672	0.768983	87.5443	-790.392	-10.5358	-27.8396	-7.84672	0	84.2837	0	672.818	463.091	209.727	454.342	218.476	0	0	3	3	4	0	0	0	76	2	6	36	28	99.2489	1.30591	0	0	30	0	0	40	0	0	6	6	0	0	1.40867	-2.75425
3	O=C1[C@](C)[C@]2[C@@](O1)[C@]1C(C)=CCC31C(C)(O3)CC2	Arborescin	248.322	----	--	-5.1714	1.48091	202.492	-492.823	-5.08501	-24.0444	-5.1714	0	42.1419	0	429.089	288.684	140.405	327.074	102.016	1	1	0	0	2	0	0	0	38	0	2	18	14	49.6244	1.30591	0	0	15	0	0	20	0	0	3	3	0	0	1.74239	-2.66551
4	O=C1C(=C)[C@]2[C@](O1)[C@@]1C(C)=CC[C@@]31[C@@](C)(O3)CC2	Arglabin	246.306	----	--	-5.42905	0.882735	206.296	-442.756	-7.51161	-24.4359	-5.42905	0	40.8083	0	442.841	277.994	164.847	313.422	129.419	1	1	0	0	2	0	0	0	36	0	2	18	14	47.7004	1.32501	0	0	15	0	0	18	0	0	3	3	0	0	1.7437	-2.61331
5	O=C1C(=C)[C@]2[C@](O1)/C=C(/C)\CC[C@@](O)C(=C)CC2	Artemorin	248.322	----	--	-5.43608	1.97172	6.71564	-467.672	-5.29847	-24.3398	-5.43608	0	42.1419	0	458.308	279.6	178.709	281.097	177.211	1	0	0	1	2	0	0	0	38	1	3	18	14	49.6244	1.30591	0	0	15	0	0	20	0	0	3	3	0	0	2.06758	-2.66041
6	O=C1N(C)C(=O)c2n(C)cnc2N1C	Caffeine	194.194	----	--	-5.22675	0.714635	-100.474	-324.586	-7.04183	-20.8591	-5.22675	0	26.7519	1	370.373	306.152	64.2214	270.957	99.4155	1	1	0	0	3	0	5	0	24	0	3	14	4	42.8198	1.78416	0	0	8	0	0	10	0	4	6	2	0	0	2.24787	-2.45362
7	O=C(O[C@]1[C@@](C)[C@](C=O)(C[C@@](O)c2cocc2)[C@@]2[C@](C)([C@](O)(C)[C@](O)CC2)C1)C	Cascarillin	408.491	--R-	--	-7.63871	1.25902	45.6309	-702.11	-10.9929	-37.6579	-7.63871	1.01266	65.6714	1	598.065	369.884	228.181	397.057	201.008	0	0	2	4	5	0	5	0	61	3	8	29	18	84.016	1.37731	0	0	22	0	0	32	0	0	7	7	0	0	2.0214	-2.95508
8	O=C1C(=C)[C@]2[C@](O1)[C@]1[C@](C)(O1)CC/C=C(/C)\CC2	Parthenolide	248.322	----	--	-5.40012	1.14227	198.02	-496.577	-6.83787	-24.5399	-5.40012	0	42.1419	0	457.132	281.044	176.088	322.644	134.488	1	0	0	1	2	0	0	0	38	0	2	18	14	49.6244	1.30591	0	0	15	0	0	20	0	0	3	3	0	0	1.78065	-2.64055
9	O(C)C=1C(=O)[C@@]2[C@@]3(C)C(=O)C(OC)=C[C@@](C)[C@@]3C[C@@]3[C@@]2(C)[C@](C=1C)CC(=O)O3	Quassin	388.46	----	--	-7.45149	1.3851	1152.65	-643.323	-9.01372	-34.828	-7.45149	0.6	62.2022	0	605.543	462.571	142.972	485.223	120.32	0	0	2	2	5	0	0	0	56	0	5	28	19	76.9887	1.3748	0	0	22	0	0	28	0	0	6	6	0	0	1.87907	-2.91495
10	S(c1n(C)cnc1[N+](=O)[O-])c1ncnc2nc[nH]c12	Azathioprine	277.268	----	D-	-6.1208	1.99717	54.8819	-436.112	-6.93838	-31.3742	-6.1208	0.607537	32.7116	3	430.856	250.656	180.2	205.768	225.087	0	0	1	1	5	0	14	0	26	2	7	19	6	52.3791	2.01458	0	0	9	0	0	7	0	7	9	2	0	1	1.66454	-2.19041
11	O=C(OCC(COC(=O)N)(CCC)C)NC(C)C	Carisoprodol	260.334	AA--	--	-6.80585	1.86671	-137.94	-491.311	-8.1777	-30.7792	-6.80585	1.24671	42.531	0	497.099	341.035	156.065	273.637	223.462	1	0	0	1	2	0	0	0	42	2	4	18	10	63.4187	1.50997	0	0	12	0	0	24	0	2	6	4	0	0	4.16046	-2.72807
12	Clc1ccc([C@@](CCN(C)C)c2ncccc2)cc1	Chlorpheniramine	274.795	----	--	-5.87724	2.79638	29.2475	-485.472	-8.02742	-28.2404	-5.87724	2.8	45.2091	2	534.179	348.467	185.712	525.241	8.93753	0	0	1	2	2	0	12	0	38	0	2	19	17	52.7106	1.38712	0	0	16	1	0	19	0	2	2	0	0	0	1.92504	-2.64708
13	OC(CCCN1CCCCC1)(c1ccccc1)c1ccccc1	Diphenidol	309.453	----	DD	-7.13269	1.50294	28.3584	-651.375	-9.04448	-32.5498	-7.13269	2.45488	56.8654	2	568.139	387.425	180.714	538.557	29.5825	0	0	2	3	2	0	12	0	50	1	3	23	21	61.5722	1.23144	0	0	21	0	0	27	0	1	2	1	0	0	1.56892	-2.79411
14	ClC(Cl)C(=O)N[C@@]([C@](O)c1ccc([N+](=O)[O-])cc1)CO	Chloramphenicol	323.132	A---	--	-6.85017	1.72969	90.397	-423.793	-8.47167	-38.1212	-6.85017	0.8	37.9315	1	499.389	200.262	299.127	193.729	305.66	0	0	1	2	3	0	6	0	32	3	6	20	12	63.3171	1.97866	0	0	11	2	0	12	0	2	7	5	0	0	2.49535	-2.58563
15	O=C(OC)[C@]1[C@@](O)CC[C@@]2[C@@]1C[C@@]1N(C2)CCc2c3c([nH]c12)cccc3	Yohimbine	354.45	A---	--	-6.6968	0.851652	38.1698	-650.307	-10.4086	-27.2306	-6.6968	0.0321539	58.9026	2	573.004	398.028	169.428	469.011	103.992	0	0	1	1	3	0	9	0	52	2	5	26	20	75.2179	1.4465	0	0	21	0	0	26	0	2	5	3	0	0	1.37639	-2.90054
16	O=C1O[C@]2[C@]3(C)[C@](O)([C@]4C(=O)O[C@@]2[C@]4C(=C)C)C[C@]2O[C@@]132	Picrotoxinin	292.287	----	--	-5.9471	2.7272	201.649	-411.091	-7.63463	-29.5734	-5.9471	0.198991	41.8807	0	424.066	233.635	190.431	228.204	195.862	0	0	1	1	4	0	0	0	37	1	5	21	13	54.6366	1.47667	0	0	15	0	0	16	0	0	6	6	0	0	1.72716	-2.76244
17	O(C)c1c(OC)cc2c(N3C(=O)C[C@]4OCC=C5[C@]6[C@@]4[C@@]3[C@]32[C@@](N(C5)CC3)C6)c1	Brucine	394.471	----	--	-7.34738	0.952743	69.9885	-586.809	-9.11384	-37.8118	-7.34738	0.8	63.2246	1	585.52	469.928	115.592	480.475	105.045	0	0	2	2	5	0	6	0	55	0	5	29	22	81.7214	1.48584	0	0	23	0	0	26	0	2	6	4	0	0	1.39062	-2.87469
18	O=C(N[C@@]1C=2C(c3c(OC)c(OC)c(OC)cc3CC1)=CC=C(OC)C(=O)C=2)C	Colchicine	399.443	----	--	-7.31564	1.14028	14.7602	-603.614	-9.55244	-32.9949	-7.31564	2	61.3018	1	658.46	512.7	145.76	571.576	86.8837	0	0	2	3	6	0	6	0	54	1	7	29	20	81.0502	1.50093	0	0	22	0	0	25	0	1	7	6	0	0	1.97317	-2.58019
19	O=C(Nc1c(C)cccc1C)C[N+](CC)(CC)Cc1ccccc1	Denatonium benzoate	325.476	----	D-	-7.31118	1.65771	16.4232	-653.086	-8.44149	-32.0986	-7.31118	1.29608	59.299	2	600.43	371.502	228.929	533.027	67.403	0	0	2	3	1	0	12	1	53	1	2	24	20	68.4597	1.29169	0	0	21	0	0	29	0	2	3	1	0	0	1.92575	-2.76312
20	O=C1C(=C)[C@@]2[C@](O)CC(=C)[C@@]3[C@@]([C@@](C)C(=O)C3)[C@]2O1	Grosheimin grossheimin	262.305	--R-	--	-5.39433	1.13017	26.1972	-488.361	-7.47831	-25.3961	-5.39433	0	41.6103	0	444.71	253.173	191.536	230.67	214.04	1	1	0	0	3	0	0	0	37	1	4	19	13	51.0878	1.38075	0	0	15	0	0	18	0	0	4	4	0	0	1.96161	-2.64574
21	O=C1/C(=C/C[C@@]2C(=C)CC[C@@]3[C@@](CO)(C)[C@](O)CC[C@@]23C)/[C@](O)CO1	Andrographolide	350.455	----	--	-6.81873	1.40964	60.19	-661.766	-7.77939	-31.3414	-6.81873	0.4	59.2138	0	545.51	370.5	175.01	318.466	227.043	0	0	2	3	4	0	0	0	55	3	7	25	19	72.7199	1.32218	0	0	20	0	0	30	0	0	5	5	0	0	1.78201	-2.94912
22	O=C(O[C@@]1[C@]2C(=C)C(=O)O[C@@]2/C=C(\CO)/CC/C=C(/C)\C1)C([C@@](O)CO)=C	Cnicin	378.421	AAR-	--	-7.30286	1.78298	47.4824	-585.639	-10.0912	-42.0901	-7.30286	0.00761189	58.1506	0	582.562	338.236	244.327	296.039	286.523	0	0	2	4	5	0	0	0	53	3	8	27	18	75.2783	1.42035	0	0	20	0	0	26	0	0	7	7	0	0	2.21447	-2.6304
23	O=C1C(=C)[C@]2[C@@]([C@@](O)[C@@]3(C)CC([C@](OO)CC3)=CC2)O1	Crispolide	280.32	----	DD	-5.63165	1.15155	72.4717	-515.331	-5.68098	-28.4868	-5.63165	0	43.7459	0	458.899	280.087	178.812	239.504	219.396	0	0	1	1	4	0	0	0	40	2	6	20	14	56.2256	1.40564	0	0	15	0	0	20	0	0	5	5	0	0	1.87145	-2.82451
24	O=C(CO)[C@]1(O)[C@]2(C)[C@]([C@]3[C@@]([C@]4(C)C(=CC(=O)CC4)CC3)[C@@](O)C2)CC1	Hydrocortisone	362.466	AA--	--	-7.31485	0.84936	84.2531	-660.884	-10.3309	-36.9674	-7.31485	0	60.9738	0	547.312	366.939	180.374	367.508	179.804	0	0	2	3	5	0	0	0	56	3	8	26	19	74.1569	1.32423	0	0	21	0	0	30	0	0	5	5	0	0	1.67787	-2.93845
25	O([C@](c1c(C)cccc1)c1ccccc1)CCN(C)C	Orphenadrine	269.388	----	--	-6.21852	1.91375	64.3774	-543.882	-7.11412	-27.9004	-6.21852	1.91833	48.9182	2	539.751	376.909	162.842	530.17	9.58083	0	0	1	2	2	0	12	0	43	0	2	20	18	54.2288	1.26114	0	0	18	0	0	23	0	1	2	1	0	0	1.94501	-2.61086
26	O=C1C(=C)[C@]2[C@](O)/C=C(/C)\CC[C@@](O)C(=C)C[C@@]2O1	Tatridin B	264.321	----	--	-5.43839	2.49095	0.602964	-439.48	-4.44031	-27.4378	-5.43839	0	42.9439	0	454.223	268.592	185.63	250.085	204.138	1	0	0	1	3	0	0	0	39	2	5	19	14	53.0888	1.36125	0	0	15	0	0	20	0	0	4	4	0	0	2.16991	-2.65445
27	O(C)c1c2occc2cc2c1OC(=O)C=C2	Methoxsalen xanthotoxin	216.192	--R-	--	-5.41991	0.666973	56.5545	-323.496	-7.55108	-24.6131	-5.41991	0.6	29.6623	2	394.78	227.054	162.573	319.205	75.5747	1	1	0	0	2	0	9	0	24	0	2	16	9	35.0196	1.45915	0	0	12	0	0	8	0	0	4	4	0	0	1.81253	-2.26403
28	O=C1[C@@](C)[C@@]2[C@@](O)C[C@]3(C)C(=C(C)C(=O)C=C3)[C@]2O1	Artemisinin	262.305	----	--	-5.52345	1.48221	-14.8756	-444.949	-5.72049	-25.4886	-5.52345	0	41.6103	0	447.112	285.263	161.85	275.46	171.652	1	1	0	0	3	0	0	0	37	1	4	19	13	51.0878	1.38075	0	0	15	0	0	18	0	0	4	4	0	0	1.96382	-2.77058
29	O=C1[C@@](C)[C@]2[C@](O1)C1=C(C)C(=O)C=C[C@]1(C)CC2	α-Santonin(-)-Form	246.306	----	--	-5.45387	1.77979	18.1576	-414.846	-7.43451	-24.8647	-5.45387	0	40.8083	0	438.659	275.173	163.486	301.343	137.316	1	1	0	0	2	0	0	0	36	0	2	18	13	47.7004	1.32501	0	0	15	0	0	18	0	0	3	3	0	0	1.91754	-2.77548
30	O=C(OC[C@]1(O[C@@]2[C@](OC(=O)C)[C@@](OC(=O)C)[C@](OC(=O)C)[C@@](COC(=O)C)O2)[C@@](OC(=O)C)[C@](OC(=O)C)[C@@](COC(=O)C)O1)C	Sucrose Octaacetate	678.593	----	--	-10.6663	1.83327	-159.681	-859.502	-8.24303	-56.6347	-10.6663	0.308149	89.8561	0	934.765	527.847	406.918	634.764	300.001	0	0	2	4	11	0	0	0	85	0	11	47	18	130.06	1.53012	0	0	28	0	0	38	0	0	19	19	0	0	2.73152	-2.71665
31	O=C(O[C@@]1[C@]2C(=C)C(=O)O[C@@]2[C@]2C(=C)[C@@](O)C[C@]2C(=C)C1)C(CO)=C	Cynanopicrin	346.379	----	--	-6.79307	1.37155	20.4921	-541.889	-8.04452	-33.0726	-6.79307	0.4	52.9214	0	558.659	318.18	240.479	256.766	301.894	0	0	2	2	4	0	0	0	47	2	6	25	17	66.7378	1.41995	0	0	19	0	0	22	0	0	6	6	0	0	1.8852	-2.59415
32	S(=O)(=O)(O)CCN	Taurine	125.148	----	--	-4.49785	1.43781	-12.6463	-200.54	-6.57563	-19.4262	-4.49785	0.8	14.5936	0	271.333	156.628	114.706	76.9834	194.35	0	0	2	3	4	0	0	0	14	4	8	7	2	26.8966	1.92119	0	0	2	0	0	7	0	1	4	3	0	1	3.15449	-2.46393
33	O=C1O[C@]2[C@]3(C)[C@](O)([C@]4C(=O)O[C@@]2[C@]4C(O)(C)C)C[C@]2O[C@@]132	Picrotin	310.302	----	--	-5.91938	1.65978	158.21	-434.813	-6.89027	-29.8388	-5.91938	0.4	44.0163	0	436.426	250.194	186.233	203.225	233.201	0	0	2	2	5	0	0	0	40	2	7	22	13	59.5636	1.48909	0	0	15	0	0	18	0	0	7	7	0	0	1.72842	-2.79821
34	O=C(O[C@@]1C(=C)[C@](O)CC/C(/C)=C\[C@@]2OC(=O)[C@](C)[C@@]2C1)C	Herbolide D	308.374	----	--	-6.65672	1.40346	-38.5813	-636.121	-9.00023	-33.999	-6.65672	0.0806522	49.933	0	501.028	316.399	184.629	315.288	185.739	0	0	1	2	3	0	0	0	46	1	4	22	15	62.9482	1.36844	0	0	17	0	0	24	0	0	5	5	0	0	2.19761	-2.68617
35	O=C1C(=C)[C@]2[C@](O1)/C=C(/C)\CC/C=C(/C)\CC2	Costunolide	232.323	----	--	-5.45422	0.95828	15.4663	-455.305	-7.52335	-22.324	-5.45422	0	41.3399	0	457.374	287.929	169.445	337.234	120.14	0	0	1	2	1	0	0	0	37	0	1	17	14	45.7079	1.23535	0	0	15	0	0	20	0	0	2	2	0	0	2.03765	-2.63189
36	O=C(C)[C@@]1[C@]2(C)[C@]([C@]3[C@@]([C@]4(C)C(=CC(=O)CC4)CC3)CC2)CC1	Progesterone	314.469	AA--	--	-6.69561	1.00207	31.2476	-634.713	-7.25487	-29.2602	-6.69561	0	58.5678	0	525.397	354.605	170.792	413.495	111.902	0	0	2	2	2	0	0	0	53	0	2	23	19	62.1344	1.17235	0	0	21	0	0	30	0	0	2	2	0	0	1.60469	-2.94641
37	ClC[C@]1(O[C@@]2[C@](O)[C@@](O)[C@@](Cl)[C@@](CO)O2)[C@@](O)[C@](O)[C@@](CCl)O1	Sucralose	397.635	----	DD	-6.81471	1.89271	120.529	-486.871	-10.0718	-36.5042	-6.81471	0.4	46.7451	0	547.262	306.293	240.969	194.905	352.357	0	0	3	5	8	0	0	0	42	5	13	23	13	73.9923	1.76172	0	0	12	3	0	19	0	0	8	8	0	0	2.17727	-2.7092
38	O=C1[C@]2(C)[C@]([C@]3[C@@]([C@]4(C)[C@](C[C@](O)CC4)CC3)CC2)CC1	Androsterone	290.447	AA--	--	-6.1962	1.21044	38.6346	-622.9	-8.91041	-28.8552	-6.1962	0	55.0478	0	496.386	370.248	126.138	389.376	107.009	0	0	1	1	2	0	0	0	51	1	3	21	18	59.3764	1.16424	0	0	19	0	0	30	0	0	2	2	0	0	1.62377	-2.99178
39	O=C(OC1C[C@@]2N(C)[C@](C1)CC2)[C@@](CO)c1ccccc1	Atropine	289.375	----	D-	-6.33863	0.717353	10.0243	-574.631	-8.51642	-31.3547	-6.33863	0.0297064	48.7622	1	515.898	352.355	163.543	429.088	86.8102	1	0	0	1	3	0	6	0	44	1	4	21	16	61.9313	1.40753	0	0	17	0	0	23	0	1	4	3	0	0	1.53703	-2.7531
40	O(C)c1c(OC)ccc2c1c[n+]1c(-c3c(cc4OCOc4c3)CC1)c2	Berberine chloride	336.367	----	--	-7.28195	1.70792	10.9517	-588.592	-8.8735	-37.4125	-7.28195	1.8	51.5103	3	563.822	434.28	115.245	483.717	80.1048	0	0	3	3	4	0	16	1	43	0	4	25	19	63.8322	1.48447	0	0	20	0	0	18	0	1	5	4	0	0	1.33552	-2.45037
41	O=C([C@@](O)(C)[C@@]1[C@]2(C)[C@](C)([C@]3[C@@](C)(C(=O)C2)[C@]2C(C(C)(C)C(=O)[C@@](O)C2)=CC3)C[C@]1O)/C=C/C(O)(C)C	Cucurbitacin D	516.675	----	--	-8.45842	1.14544	54.4737	-814.225	-6.67727	-40.028	-8.45842	1.01181	87.7529	0	691.809	428.573	263.236	368.225	323.584	0	0	3	5	7	0	0	0	81	4	11	37	27	106.455	1.31425	0	0	30	0	0	44	0	0	7	7	0	0	1.71527	-2.91838
42	O=C([C@@](O)(C)[C@@]1[C@]2(C)[C@](C)([C@]3[C@@](C)(C(=O)C2)[C@]2C(C(C)(C)C(=O)C(O)=C2)=CC3)C[C@]1O)/C=C/C(O)(C)C	Cucurbitacin I	514.659	A---	--	-8.36422	1.8379	56.9873	-780.635	-2.91855	-38.3942	-8.36422	0.0219364	86.4193	0	687.074	432.04	255.034	359.809	327.266	0	0	4	6	7	0	0	0	79	4	11	37	27	104.663	1.32485	0	0	30	0	0	42	0	0	7	7	0	0	1.71549	-2.90345
43	Oc1c(O)cccc1	Pyrocatechin	110.112	----	--	-4.11165	0.883897	-5.44159	-240.31	-6.56113	-15.7966	-4.11165	0	16.1648	1	269.742	153.334	116.407	175.2	94.5416	1	1	0	0	2	0	6	0	14	2	4	8	6	20.2834	1.44882	0	0	6	0	0	6	0	0	2	2	0	0	2.35703	-2.16947
44	O=C1C(=C)[C@]2[C@](O)/C=C(/C)\CC[C@](O)/C(/C)=C/[C@@]2O1	Tatridin A	264.321	----	--	-5.96578	1.69641	-0.190659	-528.161	-7.742	-26.9428	-5.96578	0	42.9439	0	450.563	269.992	180.57	253.421	197.142	1	0	0	1	3	0	0	0	39	2	5	19	14	53.0888	1.36125	0	0	15	0	0	20	0	0	4	4	0	0	2.17067	-2.62579
45	O=C1C(=C)[C@]2[C@](O1)/C=C(/C)\CC[C@@](OO)C(=C)CC2	Per-oxy artemorin	264.321	----	--	-5.51422	1.19953	37.7265	-472.237	-7.00519	-25.6417	-5.51422	0	42.9439	0	469.132	268.872	200.26	268.12	201.013	0	0	1	2	3	0	0	0	39	1	4	19	14	53.0888	1.36125	0	0	15	0	0	20	0	0	4	4	0	0	2.06815	-2.65575
46	O=C1C(=C)[C@]2[C@](O1)[C@]1C(=C)[C@](O)C[C@]1C(=C)CC2	Epizaluzannin C	246.306	----	--	-5.47765	1.79134	21.8841	-458.334	-6.43661	-28.1366	-5.47765	0	40.8083	0	445.959	271.756	174.203	250.974	194.985	1	1	0	0	2	0	0	0	36	1	3	18	14	47.7004	1.32501	0	0	15	0	0	18	0	0	3	3	0	0	1.91675	-2.59502
47	O=C1[C@](O)(C)[C@@]2[C@@](O)/C=C(/C)\CC/C=C(/C)\C[C@@]2O1	Germacradien-6,11-dihydroxy-8,12-olide	266.337	----	--	-5.65914	1.18119	34.7286	-514.237	-7.3061	-28.6792	-5.65914	0	44.2774	0	460.023	292.394	167.629	300.73	159.293	1	0	0	1	3	0	0	0	41	2	5	19	14	54.9488	1.34021	0	0	15	0	0	22	0	0	4	4	0	0	2.21266	-2.65899
48	O=C(O[C@@]1/C(/C)=C\CC/C(/C)=C\[C@]2OC(=O)[C@@](C)[C@@]2C1)C	Herbolide A	292.375	----	--	-6.24127	1.96629	-17.239	-567.482	-4.117	-27.6247	-6.24127	0	49.131	0	504.357	324.573	179.784	373.281	131.076	0	0	1	2	2	0	0	0	45	0	2	21	15	59.6074	1.32461	0	0	17	0	0	24	0	0	4	4	0	0	2.14095	-2.67003
49	O=C(O[C@@]1C(=C)[C@](OC(=O)C)CC/C(/C)=C/[C@]2OC(=O)[C@@](C)[C@@]2C1)C	Herbolide D acetate	350.411	A---	--	-6.91893	2.24772	-52.2527	-605.91	-4.61874	-34.7291	-6.91893	1.80312	55.5886	0	578.027	355.134	222.892	403.469	174.558	0	0	1	2	3	0	0	0	51	0	3	25	16	70.8619	1.38945	0	0	19	0	0	26	0	0	6	6	0	0	2.23859	-2.68606
50	O=C(O[C@@]1[C@]2C(=C)C(=O)O[C@@]2/C=C(/C)\[C@@](O)C/C=C(\C)/C1)/C(=C\C)/C	Nobilin	346.423	--R-	--	-6.83513	1.15537	30.8914	-595.991	-6.42041	-31.2475	-6.83513	1	56.5466	0	581.537	355.661	225.876	393.719	187.818	0	0	2	3	3	0	0	0	51	1	4	25	18	69.0341	1.35361	0	0	20	0	0	26	0	0	5	5	0	0	2.23457	-2.63008
51	O=C1C(=C)[C@]2[C@]([C@]3(C)C(=O)C=C[C@@]3(O)[C@@](C)CC2)O1	Parthenin	262.305	A---	DD	-5.44344	1.25119	53.3426	-494.082	-6.25027	-28.2827	-5.44344	0	41.6103	0	431.983	253.566	178.417	245.381	186.602	1	1	0	0	3	0	0	0	37	1	4	19	13	51.0878	1.38075	0	0	15	0	0	18	0	0	4	4	0	0	2.0694	-2.69733
52	O=C1C(=C)[C@]2[C@](O1)[C@]1C(C)=CC[C@@](O)[C@]1(C)CC2	Santamarine	248.322	----	--	-5.39079	2.11445	54.8038	-459.26	-5.73652	-23.7046	-5.39079	0	42.1419	0	439.726	280.534	159.192	283.538	156.188	1	1	0	0	2	0	0	0	38	1	3	18	14	49.6244	1.30591	0	0	15	0	0	20	0	0	3	3	0	0	1.93102	-2.86586
53	O=C(OC[C@@]1/C(/C)=C\[C@]2OC(=O)[C@](C)[C@@]2C[C@](OC(=O)C)/C(/C)=C\C1)C	Sintenin	364.438	--R-	--	-7.70904	1.8763	-34.8958	-647.916	-6.40356	-42.0202	-7.70904	2.264	58.6822	0	618.84	393.918	224.922	455.637	163.203	0	0	1	2	3	0	0	0	54	0	3	26	17	74.2096	1.37425	0	0	20	0	0	28	0	0	6	6	0	0	2.179	-2.67988
54	O=C(O[C@@]1[C@]2[C@](C)(O2)CC/C=C(/C)\C[C@@]2OC(=O)C(=C)[C@@]12)C	Speciformin acetate	306.358	--R-	D-	-6.02092	0.739876	137.572	-545.096	-7.58415	-30.4035	-6.02092	1.89365	48.5994	0	500.677	285.532	215.146	342.968	157.709	0	0	1	2	3	0	0	0	44	0	3	22	15	61.011	1.38661	0	0	17	0	0	22	0	0	5	5	0	0	1.87982	-2.63545
55	O=C(O[C@@]1/C=C(/C)\CC[C@](OC(=O)C)/C(/C)=C\[C@@]2OC(=O)C(=C)[C@@]12)C	Tatridn A acetate	348.395	AA--	--	-7.20269	2.99111	-46.1721	-564.225	-5.22269	-36.5935	-7.20269	0.100027	54.255	0	593.882	333.948	259.934	396.646	197.237	0	0	1	2	3	0	0	0	49	0	3	25	16	68.8613	1.40533	0	0	19	0	0	24	0	0	6	6	0	0	2.23156	-2.6265
56	O=C1[C@@](C)[C@]2[C@](O1)C=1[C@](C)([C@](O)CCC=1C)CC2	Dihydro taurin	250.338	----	--	-5.3977	1.08451	28.4831	-487.571	-7.37914	-21.6487	-5.3977	0	43.4754	0	448.382	313.708	134.674	319.256	129.126	1	1	0	0	2	0	0	0	40	1	3	18	14	51.4114	1.28528	0	0	15	0	0	22	0	0	3	3	0	0	1.93111	-2.83723
57	O=C(CCC[C@@]1(C)C(=O)C[C@@]2C(=C)C(=O)O[C@@]2C1)C	Umbellifolide	264.321	----	--	-6.7131	2.31411	4.5233	-498.665	-7.29653	-33.403	-6.7131	0	42.9439	0	486.106	283.551	202.554	292.44	193.666	1	0	0	1	3	0	0	0	39	0	3	19	12	53.0888	1.36125	0	0	15	0	0	20	0	0	4	4	0	0	1.96109	-2.77086
58	O=C1C(=C)[C@]2[C@](O1)[C@@]1[C@@](C)(CC(=O)CC2)CC[C@](O)O1	Vulgarolide	280.32	----	--	-5.77895	1.66659	7.54303	-482.396	-5.65452	-26.1712	-5.77895	0	43.7459	0	462.511	289.819	172.692	257.399	205.112	0	0	1	1	4	0	0	0	40	1	5	20	12	56.2256	1.40564	0	0	15	0	0	20	0	0	5	5	0	0	1.9138	-2.82637
59	O=C(O[C@@]1C(=C)[C@@]2[C@]3OC(=O)C(=C)[C@@]3CCC(=C)[C@@]2C1)C	Zaluzannin D	288.343	AA--	--	-6.13833	0.835144	5.4417	-570.63	-7.91586	-30.3156	-6.13833	0	46.4639	0	505.326	288.602	216.724	297.462	207.864	1	1	0	0	2	0	0	0	41	0	2	21	15	55.7342	1.35937	0	0	17	0	0	20	0	0	4	4	0	0	1.84684	-2.595
60	O=C1[C@]2(C)[C@]3[C@@](C)([C@@](O)(CCc4cocc4)[C@](C)C[C@]3O1)CCC2	Marrubiin	332.44	--R-	--	-6.64419	0.885551	89.8902	-653.41	-9.20467	-31.4524	-6.64419	0	57.0782	1	537.221	331.028	206.193	409.929	127.292	0	0	2	2	2	0	5	0	52	1	3	24	17	67.3784	1.29574	0	0	20	0	0	28	0	0	4	4	0	0	1.63896	-2.93884
61	O=C(OC[C@]12[C@]3(C(=O)CC[C@@]1[C@]1([C@@](O)O[C@](c4cocc4)C1)[C@](C)C[C@]2O)OC3)C	Teuflavin	420.458	----	DD	-7.69615	2.27506	196.1	-660.048	-10.0867	-42.3649	-7.69615	0.892747	63.8062	1	600.717	337.876	262.841	426.484	174.233	0	0	2	3	6	0	5	0	58	2	8	30	17	83.0495	1.43189	0	0	22	0	0	28	0	0	8	8	0	0	1.55905	-2.91069
62	O=C(OCC1=C2[C@](O[C@]3[C@](O)[C@@](O)[C@](O)[C@@](CO)O3)C[C@@](C)[C@@]3(C(=O)O[C@](c4cocc4)C3)[C@]2CCC1)C	Teuflavoside	536.574	--RR	--	-9.34289	1.12727	113.835	-763.542	-11.3791	-50.0734	-9.34289	0.804875	80.3465	1	715.753	427.354	288.399	462.1	253.653	0	0	3	5	8	0	5	0	74	4	12	38	22	106.947	1.44522	0	0	27	0	0	36	0	0	11	11	0	0	1.42554	-2.84454
63	O=C(OC[C@]12[C@]3(OC3)C[C@@](O)C[C@@]1[C@]1(C(=O)O[C@](c3cocc3)C1)[C@](C)C[C@]2O)C	Teumarin	420.458	--R-	--	-7.36134	2.02686	192.655	-642.493	-10.4354	-38.703	-7.36134	5.27561e-05	63.8062	1	595.788	330.671	265.117	415.245	180.543	0	0	2	2	5	0	5	0	58	2	7	30	18	83.0495	1.43189	0	0	22	0	0	28	0	0	8	8	0	0	1.56175	-2.91156
64	O=C1N2c3c(cccc3)[C@@]34[C@@]2[C@@]2[C@@](OCC=C5[C@@]2C[C@@]3[N+]([O-])(C5)CC4)C1	Strychnine-N-oxide	350.418	--R-	--	-6.17019	1.77589	4.72699	-578.626	-8.839	-29.4248	-6.17019	0	56.2354	1	506.123	346.013	160.111	402.567	103.556	0	0	1	1	3	0	6	0	48	0	3	26	20	70.9771	1.47869	0	0	21	0	0	22	0	2	5	3	0	0	1.46656	-2.88542
65	O=C(O)[C@@](NC(=O)[C@@](NC(=O)[C@@](N)Cc1c2c([nH]c1)cccc2)Cc1c2c([nH]c1)cccc2)Cc1c2c([nH]c1)cccc2	Trp-Trp-Trp	576.657	----	D-	-9.77341	2.11534	13.792	-697.877	-7.95765	-51.6029	-9.77341	2.76606	89.2254	6	798.184	469.771	319.842	543.049	255.136	0	0	4	6	5	0	27	0	75	8	13	43	30	117.187	1.56249	0	0	33	0	0	32	0	6	10	4	0	0	1.1004	-2.57492
66	O=C1N2c3c(cccc3)C34C2C2C(OCC=C5C2CC3[N+](C5)CC4)C1	Strychnine	335.427	--R-	DD	-6.07672	4.99517	1.20536	-27.2577	-606.127	-9.28462	-33.6721	-6.07672	56.1002	1	496.783	361.26	135.523	392.085	104.699	0	0	1	1	2	0	6	1	48	0	2	25	20	67.7976	1.41245	0	0	21	0	0	23	0	2	4	2	0	0	1.4519	-2.87185
67	O(C)c1c(OC)c(OC)c2OC(c3ccc(OC)cc3)=CC(=O)c2c1OC	Tangelechin	372.373	--R-	--	-7.49838	1.10044	53.7092	-555.485	-9.83346	-35.9949	-7.49838	4.1153	54.1499	2	624.918	492.73	132.188	560.194	64.7239	0	0	3	4	6	0	12	0	47	0	6	27	19	68.5371	1.45824	0	0	20	0	0	20	0	0	7	7	0	0	1.79549	-2.35536
68	O=C(O[C@@]1[C@@](O)[C@](O)[C@@](CO)O[C@]1O[C@]1[C@](C=C)[C@]2C(C(=O)OCC2)=CO1)c1c(O)cc(O)cc1-c1cc(O)ccc1	Amarogentin	586.546	--R-	--	-9.42058	2.76234	48.5352	-754.15	-6.4827	-52.8243	-9.42058	2.71713	81.4698	2	750.263	463.252	286.486	404.961	345.302	0	0	3	5	11	0	12	0	72	6	17	42	25	108.041	1.50057	0	0	29	0	0	30	0	0	13	13	0	0	1.34406	-2.73398
*, -, No interaction; A, Side-chain hydrogen bond acceptor; D, Side-chain hydrogen bond donor; R, Arene interaction
[truncated: 300 more columns]
